# Supplementary material for: Phylogenetic context of Shiga toxin-producing Escherichia coli serotype O26:H11 in England
Source: Microb Genom. 2021 Mar 24;7(6):000551. doi: 10.1099/mgen.0.000551 (PMC8627664; doi:10.1099/mgen.0.000551)
Supplement: Supplementary material 2 [file mgen-7-0551-s002.xlsx]

## Sheet: No of isolates_502
SRR	Designation	Country	Sample Info	Date	Organism Identified	Serotype	Clonal Complex	ST	STX Subtype	EAE	SNP ADDRESS	Classification
SRR5024524	Case 001	England	Human	2016-09-15	Escherichia coli	O26:H11	CC29	21	stx1a	+	72.144.179.200.205.206.232	Case with multiple isolates
SRR4897717	Case 001	England	Human	2016-10-05	Escherichia coli	O26:H11	CC29	21	stx1a	+	72.144.179.200.205.206.250	Case with multiple isolates
SRR7223101	Case 002	England	Human	2017-08-21	Escherichia coli	O26:H11	CC29	21	stx1a	+	10.12.38.127.437.441.504	Case with multiple isolates
SRR7163894	Case 002	England	Human	2017-08-25	Escherichia coli	O26:H11	CC29	21	stx1a	+	10.12.38.127.437.441.504	Case with multiple isolates
SRR10270576	Case 003	England	Human	2019-10-02	Escherichia coli	O26:H11	CC29	21	stx2a	+	3.9.255.835.908.926.1058	Case with multiple isolates
SRR10350834	Case 003	England	Human	2019-10-15	Escherichia coli	O26:H11	CC29	21	stx2a	+	3.9.255.835.908.926.1058	Case with multiple isolates
SRR8052865	Case 004	England	Human	2018-10-01	Escherichia coli	O26:H11	CC29	21	stx2a	+	3.9.390.670.720.727.836	Case with multiple isolates
SRR8117836	Case 004	England	Human	2018-10-19	Escherichia coli	O26:H11	CC29	21	stx2a	+	3.9.390.670.720.727.836	Case with multiple isolates
SRR7277784	Case 005	England	Human	2015-05-28	Escherichia coli	O26:H11	CC29	21	stx2a stx1a	+	10.12.57.58.59.59.299	Case with multiple isolates
SRR3578565	Case 005	England	Human	2015-06-30	Escherichia coli	O26:H11	CC29	21	stx2a stx1a	+	10.12.57.58.59.59.65	Case with multiple isolates
SRR10527340	Case 006	England	Human	2019-11-18	Escherichia coli	O26:H11	CC29	21	stx1a	+	161.341.659.849.925.944.1091	Case with multiple isolates
SRR10527344	Case 006	England	Human	2019-11-18	Escherichia coli	O26:H11	CC29	21	stx1a	+	161.341.659.849.925.944.1091	Case with multiple isolates
SRR7221203	Case 007	England	Human	2017-08-31	Escherichia coli	O26:H11	CC29	21	stx2a stx1a	+	10.12.80.81.448.452.515	Case with multiple isolates
SRR7187055	Case 007	England	Human	2017-09-06	Escherichia coli	O26:H11	CC29	21	stx2a stx1a	+	10.12.80.81.448.452.515	Case with multiple isolates
SRR7439118	Case 008	England	Human	2018-06-18	Escherichia coli	O26:H11	CC29	21	stx1a	+	28.55.454.577.618.624.713	Case with multiple isolates
SRR7527616	Case 008	England	Human	2018-07-04	Escherichia coli	O26:H11	CC29	21	stx1a	+	28.55.454.577.618.624.734	Case with multiple isolates
SRR7835537	Case 008	England	Human	2018-07-16	Escherichia coli	O26:H11	CC29	21	stx1a	+	28.55.454.577.618.624.734	Case with multiple isolates
SRR7827070	Case 009	England	Human	2018-08-15	Escherichia coli	O26:H11	CC29	21	stx2a	+	3.9.487.622.668.675.774	Case with multiple isolates
SRR8183076	Case 009	England	Human	2018-10-31	Escherichia coli	O26:H11	CC29	21	stx2a	+	3.9.487.622.668.675.858	Case with multiple isolates
SRR8244728	Case 009	England	Human	2018-11-14	Escherichia coli	O26:H11	CC29	21	stx2a	+	3.9.487.622.668.675.864	Case with multiple isolates
SRR8268967	Case 009	England	Human	2018-11-16	Escherichia coli	O26:H11	CC29	21	stx2a	+	3.9.487.622.668.675.858	Case with multiple isolates
SRR8281112	Case 009	England	Human	2018-11-23	Escherichia coli	O26:H11	CC29	21	stx2a	+	3.9.487.622.668.675.866	Case with multiple isolates
SRR7276903	Case 010	England	Human	2018-04-05	Escherichia coli	O26:H11	CC29	21	stx2a stx1a	+	13.17.19.191.584.590.668	Case with multiple isolates
SRR7184429	Case 010	England	Human	2018-04-10	Escherichia coli	O26:H11	CC29	21	stx2a stx1a	+	13.17.19.191.584.590.668	Case with multiple isolates
SRR7522838	Case 011	England	Human	2018-07-02	Escherichia coli	O26:H11	CC29	21	stx2a stx1a	+	107.231.341.592.635.641.732	Case with multiple isolates
SRR7527032	Case 011	England	Human	2018-07-05	Escherichia coli	O26:H11	CC29	21	stx2a stx1a	+	107.231.341.592.635.641.732	Case with multiple isolates
SRR10212186	Case 012	England	Human	2019-09-16	Escherichia coli	O26:H11	CC29	21	stx2a	+	3.437.644.826.898.915.1046	Case with multiple isolates
SRR10314882	Case 012	England	Human	2019-10-10	Escherichia coli	O26:H11	CC29	21	stx2a	+	3.437.644.826.898.915.1046	Case with multiple isolates
SRR7407983	Case 013	England	Human	2016-10-24	Escherichia coli	O26:H11	CC29	21	stx1a	+	10.155.194.214.219.220.247	Case with multiple isolates
SRR7187861	Case 013	England	Human	2016-10-24	Escherichia coli	O26:H11	CC29	21	stx1a	+	10.155.194.214.219.220.247	Case with multiple isolates
SRR7850090	Case 014	England	Human	2018-08-15	Escherichia coli	O26:H11	CC29	21	stx1a	+	26.323.482.613.659.666.773	Case with multiple isolates
SRR7850000	Case 014	England	Human	2018-08-22	Escherichia coli	O26:H11	CC29	21	stx1a	+	26.323.482.613.659.666.773	Case with multiple isolates
SRR10231905	Case 015	England	Human	2019-09-18	Escherichia coli	O26:H11	CC29	21	stx2a	+	3.6.6.824.896.913.1044	Case with multiple isolates
SRR10228168	Case 015	England	Human	2019-09-19	Escherichia coli	O26:H11	CC29	21	stx2a	+	3.6.6.824.896.913.1061	Case with multiple isolates
SRR7842122	Case 016	England	Human	2018-08-21	Escherichia coli	O26:H11	CC29	21	stx2a	+	3.9.214.562.682.689.788	Case with multiple isolates
SRR7866274	Case 016	England	Human	2018-09-05	Escherichia coli	O26:H11	CC29	21	stx2a	+	3.9.214.562.682.689.788	Case with multiple isolates
SRR7943930	Case 016	England	Human	2018-09-13	Escherichia coli	O26:H11	CC29	21	stx2a	+	3.9.214.562.682.689.788	Case with multiple isolates
SRR7943903	Case 016	England	Human	2018-09-18	Escherichia coli	O26:H11	CC29	21	stx2a	+	3.9.214.562.682.689.788	Case with multiple isolates
SRR7956019	Case 016	England	Human	2018-09-18	Escherichia coli	O26:H11	CC29	21	stx2a	+	3.9.214.562.682.689.788	Case with multiple isolates
SRR7988721	Case 016	England	Human	2018-09-20	Escherichia coli	O26:H11	CC29	21	stx2a	+	3.9.214.562.682.689.788	Case with multiple isolates
SRR7988741	Case 016	England	Human	2018-09-20	Escherichia coli	O26:H11	CC29	21	stx2a	+	3.9.214.562.682.689.788	Case with multiple isolates
SRR7988728	Case 016	England	Human	2018-09-20	Escherichia coli	O26:H11	CC29	21	stx2a	+	3.9.214.562.682.689.788	Case with multiple isolates
SRR7988737	Case 016	England	Human	2018-09-26	Escherichia coli	O26:H11	CC29	21	stx2a	+	3.9.214.562.682.689.788	Case with multiple isolates
SRR7988744	Case 016	England	Human	2018-09-26	Escherichia coli	O26:H11	CC29	21	stx2a	+	3.9.214.562.682.689.788	Case with multiple isolates
SRR7988727	Case 016	England	Human	2018-09-26	Escherichia coli	O26:H11	CC29	21	stx2a	+	3.9.214.562.682.689.788	Case with multiple isolates
SRR8052200	Case 016	England	Human	2018-09-26	Escherichia coli	O26:H11	CC29	21	stx2a	+	3.9.214.562.682.689.788	Case with multiple isolates
SRR8097430	Case 016	England	Human	2018-10-05	Escherichia coli	O26:H11	CC29	21	stx2a	+	3.9.214.562.682.689.788	Case with multiple isolates
SRR8097433	Case 016	England	Human	2018-10-10	Escherichia coli	O26:H11	CC29	21	stx2a	+	3.9.214.562.682.689.788	Case with multiple isolates
SRR7367370	Case 017	England	Human	2016-11-03	Escherichia coli	O26:H11	CC29	21	stx1a	+	10.167.210.234.239.240.271	Case with multiple isolates
SRR7274861	Case 017	England	Human	2016-11-03	Escherichia coli	O26:H11	CC29	21	stx1a	+	10.167.210.234.239.240.270	Case with multiple isolates
SRR7527614	Case 018	England	Human	2018-07-05	Escherichia coli	O26:H11	CC29	21	stx1a	+	10.12.38.595.638.645.737	Case with multiple isolates
SRR7588728	Case 018	England	Human	2018-07-10	Escherichia coli	O26:H11	CC29	21	stx1a	+	10.12.38.595.638.645.737	Case with multiple isolates
SRR7895997	Case 018	England	Human	2018-09-11	Escherichia coli	O26:H11	CC29	21	stx2a	+	3.9.214.562.682.689.788	Case with multiple isolates
SRR10350824	Case 019	England	Human	2019-10-02	Escherichia coli	O26:H11	CC29	21	stx2a	+	3.9.214.562.913.931.1065	Case with multiple isolates
SRR10314885	Case 019	England	Human	2019-10-11	Escherichia coli	O26:H11	CC29	21	stx2a	+	3.9.214.562.913.931.1065	Case with multiple isolates
SRR7172064	Case 020	England	Human	2017-09-01	Escherichia coli	O26:H11	CC29	21	stx2a stx1a	+	13.230.335.425.453.457.521	Case with multiple isolates
SRR7215514	Case 020	England	Human	2017-09-08	Escherichia coli	O26:H11	CC29	21	stx2a stx1a	+	13.230.335.425.453.457.529	Case with multiple isolates
SRR7223116	Case 020	England	Human	2017-09-12	Escherichia coli	O26:H11	CC29	21	stx2a stx1a	+	13.230.335.425.453.457.529	Case with multiple isolates
SRR7401645	Case 020	England	Human	2017-09-12	Escherichia coli	O26:H11	CC29	21	stx2a stx1a	+	13.230.335.425.453.457.529	Case with multiple isolates
SRR9590977	Case 021	England	Human	2019-06-12	Escherichia coli	O26:H11	CC29	21	stx2a stx1a	+	13.17.19.286.810.820.940	Case with multiple isolates
SRR9598279	Case 021	England	Human	2019-06-18	Escherichia coli	O26:H11	CC29	21	stx2a stx1a	+	13.17.19.286.810.820.940	Case with multiple isolates
SRR4787265	Case 022	England	Human	2016-08-09	Escherichia coli	O26:H11	CC29	21	stx1a	+	10.12.173.185.190.191.216	Case with multiple isolates
SRR4897839	Case 022	England	Human	2016-08-26	Escherichia coli	O26:H11	CC29	21	stx1a	+	10.12.173.185.190.191.216	Case with multiple isolates
SRR3581504	Case 023	England	Human	2015-10-19	Escherichia coli	O26:H11	CC29	21	stx1a	+	3.87.105.114.116.116.126	Case with multiple isolates
SRR5006413	Case 023	England	Human	2015-10-22	Escherichia coli	O26:H11	CC29	21	stx1a	+	3.87.105.114.116.116.126	Case with multiple isolates
SRR3578772	Case 024	England	Human	2015-11-06	Escherichia coli	O26:H11	CC29	21	stx1a	+	10.101.121.131.133.133.144	Case with multiple isolates
SRR3578573	Case 024	England	Human	2015-11-20	Escherichia coli	O26:H11	CC29	21	stx1a	+	10.101.121.131.133.133.147	Case with multiple isolates
SRR10228137	Case 025	England	Human	2019-08-19	Escherichia coli	O26:H11	CC29	21	stx1a stx2a	+	10.424.624.797.867.879.1004	Case with multiple isolates
SRR10049384	Case 025	England	Human	2019-08-19	Escherichia coli	O26:H11	CC29	21	stx1a stx2a	+	10.424.624.797.867.879.1004	Case with multiple isolates
SRR10088448	Case 026	England	Human	2019-08-28	Escherichia coli	O26:H11	CC29	21	stx1a stx2a	+	10.424.624.797.867.879.1021	Case with multiple isolates
SRR10133057	Case 026	England	Human	2019-09-04	Escherichia coli	O26:H11	CC29	21	stx1a stx2a	+	10.424.624.797.867.879.1021	Case with multiple isolates
SRR10228503	Case 026	England	Human	2019-09-10	Escherichia coli	O26:H11	CC29	21	stx1a stx2a	+	10.424.624.797.867.879.1021	Case with multiple isolates
SRR10212139	Case 026	England	Human	2019-09-16	Escherichia coli	O26:H11	CC29	21	stx1a stx2a	+	10.424.624.797.867.879.1021	Case with multiple isolates
SRR10212133	Case 026	England	Human	2019-09-16	Escherichia coli	O26:H11	CC29	21	stx1a stx2a	+	10.424.624.797.867.879.1021	Case with multiple isolates
SRR4787247	Case 027	England	Human	2016-06-07	Escherichia coli	O26:H11	CC29	21	stx2a	+	1.134.160.171.175.175.188	Case with multiple isolates
SRR7256959	Case 027	England	Human	2016-06-16	Escherichia coli	O26:H11	CC29	21	stx2a	+	1.134.160.171.175.175.192	Case with multiple isolates
SRR4787320	Case 028	England	Human	2016-08-15	Escherichia coli	O26:H11	CC29	21	stx1a	+	1.142.175.187.192.193.218	Case with multiple isolates
SRR7283805	Case 029	England	Human	2018-04-05	Escherichia coli	O111:H8	CC29	16	stx1a	+	116.296.434.549.589.595.675	Case with multiple isolates
SRR7191464	Case 029	England	Human	2018-04-10	Escherichia coli	O111:H8	CC29	16	stx1a	+	116.296.434.549.589.595.675	Case with multiple isolates
SRR10013391	Case 030	England	Human	2019-08-12	Escherichia coli	O26:H11	CC29	21	stx1a	+	69.138.168.180.856.868.991	Case with multiple isolates
SRR10212191	Case 030	England	Human	2019-09-11	Escherichia coli	O26:H11	CC29	21	stx1a	+	69.138.168.180.856.868.991	Case with multiple isolates
SRR10212163	Case 030	England	Human	2019-09-11	Escherichia coli	O26:H11	CC29	21	stx1a	+	69.138.168.180.856.868.1035	Case with multiple isolates
SRR10212197	Case 030	England	Human	2019-09-16	Escherichia coli	O26:H11	CC29	21	stx1a	+	69.138.168.180.856.868.991	Case with multiple isolates
SRR10270584	Case 031	England	Human	2019-10-02	Escherichia coli	O26:H11	CC29	21	stx1a	+	3.87.649.837.910.928.1060	Case with multiple isolates
SRR10314887	Case 031	England	Human	2019-10-11	Escherichia coli	O26:H11	CC29	21	stx1a	+	3.87.649.837.910.928.1060	Case with multiple isolates
SRR7588698	Case 032	England	Human	2018-07-02	Escherichia coli	O26:H11	CC29	21	stx2a	+	3.50.465.593.636.642.743	Case with multiple isolates
SRR7527618	Case 032	England	Human	2018-07-05	Escherichia coli	O26:H11	CC29	21	stx2a	+	3.50.465.593.636.642.736	Case with multiple isolates
SRR7826974	Case 032	England	Human	2018-07-17	Escherichia coli	O26:H11	CC29	21	stx2a	+	3.50.465.593.636.642.747	Case with multiple isolates
SRR7839348	Case 032	England	Human	2018-07-24	Escherichia coli	O26:H11	CC29	21	stx2a	+	3.50.465.593.636.642.753	Case with multiple isolates
SRR8117845	Case 033	England	Human	2018-09-28	Escherichia coli	O26:H11	CC29	21	stx2a	+	3.9.214.562.721.728.837	Case with multiple isolates
SRR8059111	Case 033	England	Human	2018-10-01	Escherichia coli	O26:H11	CC29	21	stx2a	+	3.9.214.562.721.728.837	Case with multiple isolates
SRR7208636	Case 034	England	Human	2014-09-08	Escherichia coli	O26:H11	CC29	21	stx2a stx1a	+	10.29.37.38.38.38.44	Case with multiple isolates
SRR3241852	Case 034	England	Human	2014-09-18	Escherichia coli	O26:H11	CC29	21	stx2 stx1a	+	10.29.37.38.38.38.44	Case with multiple isolates
SRR7456557	Case 035	England	Human	2018-06-19	Escherichia coli	O111:H8	CC29	16	stx1a	+	116.310.455.578.619.625.714	Case with multiple isolates
SRR7457850	Case 035	England	Human	2018-06-20	Escherichia coli	O111:H8	CC29	16	stx1a	+	116.310.455.578.619.625.717	Case with multiple isolates
SRR7163891	Case 036	England	Human	2017-08-29	Escherichia coli	O26:H11	CC29	21	stx1a	+	10.224.319.400.424.428.490	Case with multiple isolates
SRR7209043	Case 036	England	Human	2017-08-29	Escherichia coli	O26:H11	CC29	21	stx1a	+	10.224.319.400.424.428.490	Case with multiple isolates
SRR7286176	Case 037	England	Human	2017-08-11	Escherichia coli	O26:H11	CC29	21	stx2a stx1a	+	10.12.285.397.421.425.487	Case with multiple isolates
SRR7285459	Case 037	England	Human	2017-08-29	Escherichia coli	O26:H11	CC29	21	stx2a stx1a	+	10.12.285.397.421.425.487	Case with multiple isolates
SRR7244360	Case 038	England	Human	2017-05-16	Escherichia coli	O26:H11	CC29	21	stx2a stx1a	+	10.199.265.305.315.317.373	Case with multiple isolates
SRR7291022	Case 038	England	Human	2017-05-22	Escherichia coli	O26:H11	CC29	21	stx2a stx1a	+	10.199.265.305.315.317.373	Case with multiple isolates
SRR7836309	Case 039	England	Human	2018-08-21	Escherichia coli	O26:H11	CC29	21	stx1a	+	13.328.491.628.675.682.781	Case with multiple isolates
SRR7842042	Case 039	England	Human	2018-08-23	Escherichia coli	O26:H11	CC29	21	stx1a	+	13.328.491.628.675.682.781	Case with multiple isolates
SRR7832335	Case 039	England	Human	2018-08-23	Escherichia coli	O26:H11	CC29	21	stx1a	+	13.328.491.628.675.682.781	Case with multiple isolates
SRR10566682	Case 040	England	Human	2019-11-21	Escherichia coli	O26:H11	CC29	21	stx2a	+	3.9.214.852.928.947.1094	Case with multiple isolates
SRR10566680	Case 040	England	Human	2019-11-21	Escherichia coli	O26:H11	CC29	21	stx2a	+	3.9.214.852.928.947.1095	Case with multiple isolates
SRR10605714	Case 040	England	Human	2019-11-28	Escherichia coli	O26:H11	CC29	21	stx2a	+	3.9.214.852.928.947.1153	Case with multiple isolates
SRR7956017	Case 041	England	Human	2018-09-18	Escherichia coli	O26:H11	CC29	21	stx2a	+	3.9.390.614.711.718.824	Case with multiple isolates
SRR8052163	Case 041	England	Human	2018-09-26	Escherichia coli	O26:H11	CC29	21	stx2a	+	3.9.390.614.711.718.834	Case with multiple isolates
SRR8052159	Case 041	England	Human	2018-09-26	Escherichia coli	O26:H11	CC29	21	stx2a	+	3.9.390.614.711.718.834	Case with multiple isolates
SRR8097470	Case 041	England	Human	2018-10-12	Escherichia coli	O26:H11	CC29	21	stx2a	+	3.9.390.614.711.718.846	Case with multiple isolates
SRR8105426	Case 041	England	Human	2018-10-12	Escherichia coli	O26:H11	CC29	21	stx2a	+	3.9.390.614.711.718.847	Case with multiple isolates
SRR8086723	Case 041	England	Human	2018-10-12	Escherichia coli	O26:H11	CC29	21	stx2a	+	3.9.390.614.711.718.849	Case with multiple isolates
SRR8116850	Case 041	England	Human	2018-10-15	Escherichia coli	O26:H11	CC29	21	stx2a	+	3.9.390.614.711.718.834	Case with multiple isolates
SRR8086743	Case 042	England	Human	2018-10-12	Escherichia coli	O26:H11	CC29	21	stx2a	+	3.9.390.614.711.718.834	Case with multiple isolates
SRR8086735	Case 042	England	Human	2018-10-12	Escherichia coli	O26:H11	CC29	21	stx2a	+	3.9.390.614.711.718.834	Case with multiple isolates
SRR8097431	Case 042	England	Human	2018-10-12	Escherichia coli	O26:H11	CC29	21	stx2a	+	3.9.390.614.711.718.834	Case with multiple isolates
SRR8086707	Case 042	England	Human	2018-10-12	Escherichia coli	O26:H11	CC29	21	stx2a	+	3.9.390.614.711.718.834	Case with multiple isolates
SRR8166043	Case 042	England	Human	2018-10-25	Escherichia coli	O26:H11	CC29	21	stx2a	+	3.9.390.614.711.718.834	Case with multiple isolates
SRR8166046	Case 042	England	Human	2018-10-25	Escherichia coli	O26:H11	CC29	21	stx2a	+	3.9.390.614.711.718.834	Case with multiple isolates
SRR8176542	Case 042	England	Human	2018-10-29	Escherichia coli	O26:H11	CC29	21	stx2a	+	3.9.390.614.711.718.834	Case with multiple isolates
SRR8204004	Case 042	England	Human	2018-10-29	Escherichia coli	O26:H11	CC29	21	stx2a	+	3.9.390.614.711.718.834	Case with multiple isolates
SRR8240410	Case 042	England	Human	2018-11-09	Escherichia coli	O26:H11	CC29	21	stx2a	+	3.9.390.614.711.718.834	Case with multiple isolates
SRR8240401	Case 042	England	Human	2018-11-09	Escherichia coli	O26:H11	CC29	21	stx2a	+	3.9.390.614.711.718.834	Case with multiple isolates
SRR7283760	Case 043	England	Human	2016-08-01	Escherichia coli	O26:H11	CC29	21	stx1a	+	10.12.171.183.188.189.214	Case with multiple isolates
SRR5024496	Case 043	England	Human	2016-09-06	Escherichia coli	O26:H11	CC29	21	stx1a	+	10.12.171.183.188.189.227	Case with multiple isolates
SRR7368866	Case 044	England	Human	2018-06-04	Escherichia coli	O111:H8	CC29	16	stx1a	+	116.304.448.568.609.615.700	Case with multiple isolates
SRR7367403	Case 044	England	Human	2018-06-07	Escherichia coli	O111:H8	CC29	16	stx1a	+	116.304.448.568.609.615.700	Case with multiple isolates
SRR7251434	Case 045	England	Human	2018-05-22	Escherichia coli	O26:H11	CC29	21	stx2a stx1a	+	1.302.444.563.604.610.691	Case with multiple isolates
SRR7283804	Case 045	England	Human	2018-05-25	Escherichia coli	O26:H11	CC29	21	stx2a stx1a	+	1.302.444.563.604.610.691	Case with multiple isolates
SRR9613632	Case 046	England	Human	2019-06-20	Escherichia coli	O26:H11	CC29	29	stx2c	+	189.401.590.753.816.826.946	Case with multiple isolates
SRR9719286	Case 046	England	Human	2019-07-08	Escherichia coli	O26:H11	CC29	29	stx2c	+	189.401.590.753.816.826.953	Case with multiple isolates
SRR3241998	Case 047	England	Human	2014-04-08	Escherichia coli	O26:H11	CC29	21	stx2d	+	17.26.28.28.28.28.33	Sporadic
SRR3241986	Case 048	England	Human	2014-06-17	Escherichia coli	O26:H11	CC29	21	stx2 stx1a	+	10.12.29.29.29.29.34	Sporadic
SRR3241985	Case 049	England	Human	2014-06-20	Escherichia coli	O26:H11	CC29	21	stx2a	+	3.6.6.30.30.30.35	Sporadic
SRR7251507	Case 050	England	Human	2014-06-25	Escherichia coli	O69:H11	CC29	21	stx1a	+	94.180.235.261.266.267.309	Sporadic
SRR3241855	Case 051	England	Human	2014-07-01	Escherichia coli	O26:H11	CC29	21	stx2 stx1a	+	10.27.31.31.31.31.36	Sporadic
Not available	Case 052	England	Human	2014-07-11	Escherichia coli	O26:H11	CC29	NOVEL allele. Closest ST:21(SLV)	stx1a	+	10.28.32.32.32.32.37	Sporadic
SRR10728882	Case 053	England	Human	2014-07-16	Escherichia coli	O26:H11	CC29	21	stx2 stx1a	+	10.29.33.33.33.33.38	Sporadic
SRR7401713	Case 054	England	Human	2014-07-21	Escherichia coli	O26:H11	CC29	21	stx2a	+	3.6.6.30.30.30.306	Sporadic
SRR7266776	Case 055	England	Human	2014-07-23	Escherichia coli	O26:H11	CC29	21	stx1a	-	1.178.232.258.263.264.305	Sporadic
SRR3241849	Case 056	England	Human	2014-07-31	Escherichia coli	O26:H11	CC29	21	stx2 stx1a	+	13.17.19.34.34.34.40	Sporadic
SRR5023778	Case 057	England	Human	2014-08-29	Escherichia coli	O26:H11	CC29	21	stx1a	+	10.20.34.35.35.35.41	Sporadic
SRR3241997	Case 058	England	Human	2014-09-15	Escherichia coli	O26:H11	CC29	21	stx1a	+	10.12.35.36.36.36.42	Sporadic
SRR3240981	Case 059	England	Human	2014-09-17	Escherichia coli	O26:H11	CC29	21	stx1a	+	1.30.36.37.37.37.43	Sporadic
SRR3240962	Case 060	England	Human	2014-09-24	Escherichia coli	O26:H11	CC29	21	stx2 stx1a	+	10.12.38.39.39.39.45	Sporadic
SRR3240963	Case 061	England	Human	2014-09-24	Escherichia coli	O26:H11	CC29	21	stx2 stx1a	+	10.27.39.40.40.40.46	Sporadic
SRR3241868	Case 062	England	Human	2014-09-30	Escherichia coli	O26:H11	CC29	21	stx1a	+	10.31.40.41.41.41.47	Sporadic
SRR3241978	Case 063	England	Human	2014-10-14	Escherichia coli	O26:H11	CC29	21	stx1a	+	10.16.41.42.42.42.48	Sporadic
SRR3241839	Case 064	England	Human	2014-10-15	Escherichia coli	O26:H11	CC29	21	stx1a	+	1.33.42.43.43.43.49	Sporadic
SRR3240966	Case 065	England	Human	2014-10-30	Escherichia coli	O177:H11	CC29	29	stx1a	+	24.137.244.278.286.288.335	Sporadic
Not available	Case 066	England	Human	2014-11-18	Escherichia coli	O26:H11	CC29	NOVEL allele. Closest ST:21(SLV)	stx1a	+	21.34.43.44.44.44.50	Sporadic
SRR7291954	Case 067	England	Human	2014-12-22	Escherichia coli	O26:H11	CC29	21	stx1a	+	10.44.233.259.264.265.307	Sporadic
SRR7401612	Case 068	England	Human	2015-03-10	Escherichia coli	O26:H11	CC29	21	stx2a stx1a	+	10.12.38.255.260.261.302	Sporadic
SRR7265837	Case 069	England	Human	2015-03-26	Escherichia coli	O26:H11	CC29	21	stx2a stx1a	+	10.20.229.254.259.260.301	Sporadic
SRR7283813	Case 070	England	Human	2015-04-29	Escherichia coli	O26:H11	CC29	21	stx2a stx1a	+	1.177.228.253.258.259.300	Sporadic
SRR7274855	Case 071	England	Human	2015-05-14	Escherichia coli	O26:H11	CC29	29	stx1a	+	46.92.227.252.257.258.298	Sporadic
SRR7286595	Case 072	England	Human	2015-06-15	Escherichia coli	O26:H11	CC29	21	stx2a	+	3.9.230.256.261.262.303	Sporadic
SRR5024296	Case 073	England	Human	2015-06-18	Escherichia coli	O26:H11	CC29	21	stx1a	+	10.44.54.55.56.56.62	Sporadic
SRR5023882	Case 074	England	Human	2015-07-20	Escherichia coli	O26:H11	CC29	21	stx1a	+	8.40.50.51.52.52.58	Community cluster
SRR5018375	Case 075	England	Human	2015-07-29	Escherichia coli	O26:H11	CC29	21	stx1a	+	1.39.49.50.51.51.57	Sporadic
SRR4177437	Case 076	England	Human	2015-08-06	Escherichia coli	O26:H11	CC29	21	stx1a	+	28.55.66.67.68.68.74	Sporadic
SRR4179768	Case 077	England	Human	2015-08-06	Escherichia coli	O26:H11	CC29	21	stx1a	+	8.40.50.51.52.52.58	Community cluster
SRR4181480	Case 078	England	Human	2015-08-12	Escherichia coli	O26:H11	CC29	21	stx1a	+	8.40.50.51.52.52.58	Community cluster
SRR4180807	Case 079	England	Human	2015-08-12	Escherichia coli	O26:H11	CC29	21	stx1a	+	10.12.38.65.66.66.72	Sporadic
SRR4179996	Case 080	England	Human	2015-08-12	Escherichia coli	O111:H8	CC29	16	stx1a	+	116.295.433.548.588.594.674	Sporadic
SRR4180841	Case 081	England	Human	2015-08-13	Escherichia coli	O26:H11	CC29	21	stx1a	+	8.40.50.51.52.52.58	Community cluster
SRR4181505	Case 082	England	Human	2015-08-14	Escherichia coli	O26:H11	CC29	21	stx1a	+	10.64.76.77.78.78.84	Sporadic
SRR4897156	Case 083	England	Human	2015-08-24	Escherichia coli	O26:H11	CC29	21	stx2a stx1a	+	8.65.77.78.79.79.85	Sporadic
SRR4897173	Case 084	England	Human	2015-08-24	Escherichia coli	O26:H11	CC29	21	stx1a	+	1.63.75.76.77.77.83	Sporadic
SRR4786954	Case 085	England	Human	2015-08-25	Escherichia coli	O26:H11	CC29	21	stx2a stx1a	+	10.27.39.40.80.80.86	Sporadic
SRR4181498	Case 086	England	Human	2015-09-03	Escherichia coli	O26:H11	CC29	21	stx2a stx1a	+	10.12.80.81.83.83.89	Community cluster
SRR4181538	Case 087	England	Human	2015-09-03	Escherichia coli	O26:H11	CC29	21	stx1a	+	8.67.81.82.84.84.90	Sporadic
SRR4181592	Case 088	England	Human	2015-09-07	Escherichia coli	O26:H11	CC29	21	stx2a stx1a	+	10.12.80.81.83.83.101	Community cluster
SRR4786590	Case 089	England	Human	2015-09-11	Escherichia coli	O26:H11	CC29	21	stx1a	+	10.71.86.92.94.94.102	Sporadic
SRR5029703	Case 090	England	Human	2015-09-14	Escherichia coli	O118:H16	CC29	21	stx1a	+	36.76.92.98.100.100.108	Sporadic
SRR4786755	Case 091	England	Human	2015-09-18	Escherichia coli	O26:H11	CC29	21	stx1a	-	10.16.211.235.240.241.272	Sporadic
SRR5005524	Case 092	England	Human	2015-09-22	Escherichia coli	O111:H8	CC29	16	stx1a	+	116.297.435.551.592.598.678	Sporadic
SRR3578157	Case 093	England	Human	2015-09-28	Escherichia coli	O26:H11	CC29	21	stx1a	+	1.78.94.101.103.103.112	Sporadic
SRR3581325	Case 094	England	Human	2015-09-28	Escherichia coli	O26:H11	CC29	6266	stx1a	+	9.11.12.102.104.104.113	Sporadic
SRR3581377	Case 095	England	Human	2015-10-02	Escherichia coli	O111:H8	CC29	16	stx1a	+	147.298.436.552.593.599.679	Sporadic
SRR3581385	Case 096	England	Human	2015-10-07	Escherichia coli	O26:H11	CC29	21	stx1a	+	10.12.96.105.107.107.117	Sporadic
SRR3579394	Case 097	England	Human	2015-10-15	Escherichia coli	O26:H11	CC29	21	stx1a	+	10.83.100.109.111.111.121	Sporadic
SRR3581421	Case 098	England	Human	2015-10-22	Escherichia coli	O26:H11	CC29	21	stx1a	+	7.88.106.115.117.117.128	Sporadic
SRR5023941	Case 099	England	Human	2015-10-28	Escherichia coli	O26:H11	CC29	29	stx1a	+	46.92.111.120.122.122.133	Sporadic
SRR3578572	Case 100	England	Human	2015-11-23	Escherichia coli	O26:H11	CC29	21	stx1a	+	10.12.38.127.129.129.148	Sporadic
SRR3579364	Case 101	England	Human	2015-11-23	Escherichia coli	O26:H11	CC29	21	stx1a	+	10.16.124.134.136.136.149	Sporadic
SRR3578943	Case 102	England	Human	2015-12-04	Escherichia coli	O26:H11	CC29	21	stx1a	+	56.111.132.142.144.144.157	Sporadic
SRR3578292	Case 103	England	Human	2015-12-07	Escherichia coli	O26:H11	CC29	6277	stx2a	+	3.50.60.144.146.146.159	Sporadic
SRR3226393	Case 104	England	Human	2016-02-24	Escherichia coli	O26:H11	CC29	21	stx1a	+	56.122.143.154.156.156.169	Sporadic
SRR3574335	Case 105	England	Human	2016-03-04	Escherichia coli	O26:H11	CC29	21	stx1a	+	28.55.144.155.157.157.170	Sporadic
SRR3579373	Case 106	England	Human	2016-03-23	Escherichia coli	O26:H11	CC29	21	stx1a	+	28.55.146.157.159.159.172	Sporadic
SRR7191720	Case 107	England	Human	2016-04-01	Escherichia coli	O186:H11	CC29	29	stx1a	+	93.179.234.260.265.266.308	Sporadic
SRR3574251	Case 108	England	Human	2016-04-22	Escherichia coli	O111:H8	CC29	16	stx1a	+	128.270.406.521.560.566.644	Sporadic
SRR5018312	Case 109	England	Human	2016-05-10	Escherichia coli	O26:H11	CC29	29	stx1a	+	35.127.152.163.166.166.179	Sporadic
SRR4897350	Case 110	England	Human	2016-05-18	Escherichia coli	O26:H11	CC29	21	stx1a	+	1.130.155.166.169.169.182	Sporadic
SRR5005559	Case 111	England	Human	2016-05-19	Escherichia coli	O177:H11	CC29	29	stx1a	+	38.131.157.168.172.172.185	Sporadic
SRR7286533	Case 112	England	Human	2016-05-20	Escherichia coli	O26:H11	CC29	21	stx1a	+	10.12.156.167.171.171.184	Sporadic
SRR5005561	Case 113	England	Human	2016-05-27	Escherichia coli	O26:H11	CC29	21	stx1a	+	10.132.158.169.173.173.186	Sporadic
SRR5005294	Case 114	England	Human	2016-05-27	Escherichia coli	O177:H11	CC29	29	stx1a	+	24.133.159.170.174.174.187	Sporadic
SRR5024181	Case 115	England	Human	2016-06-08	Escherichia coli	O111:H8	CC29	16	stx1a	+	116.261.397.512.551.557.635	Sporadic
SRR4788166	Case 116	England	Human	2016-06-14	Escherichia coli	O26:H11	CC29	29	stx1a	+	35.127.161.172.176.176.189	Sporadic
SRR4788363	Case 117	England	Human	2016-06-14	Escherichia coli	O26:H11	CC29	21	stx1a	+	68.136.163.174.178.178.191	Sporadic
SRR3742205	Case 118	England	Human	2016-06-17	Escherichia coli	O177:H11	CC29	29	stx1a	+	24.137.164.175.179.179.193	Sporadic
SRR4897776	Case 119	England	Human	2016-06-27	Escherichia coli	O26:H11	CC29	21	stx1a	+	10.12.165.177.181.181.206	Sporadic
SRR4897641	Case 120	England	Human	2016-06-30	Escherichia coli	O26:H11	CC29	1732	stx2a stx1a	+	10.12.166.178.182.182.207	Sporadic
SRR7204399	Case 121	England	Human	2016-07-06	Escherichia coli	O26:H11	CC29	21	stx1a	+	69.138.168.180.184.184.209	Sporadic
SRR4897172	Case 122	England	Human	2016-07-06	Escherichia coli	O26:H11	CC29	21	stx2a stx1a	+	10.12.167.179.183.183.208	Sporadic
SRR6467517	Case 123	England	Human	2016-07-12	Escherichia coli	O123:H11	CC29	29	stx1c	+	64.139.169.181.185.185.210	Sporadic
SRR4787905	Case 124	England	Human	2016-07-26	Escherichia coli	O118:H16	CC29	21	stx1a	+	36.76.92.98.100.186.211	Sporadic
SRR4787740	Case 125	England	Human	2016-07-28	Escherichia coli	O26:H11	CC29	21	stx1a	+	1.30.36.37.187.188.213	Sporadic
SRR7285597	Case 126	England	Human	2016-08-01	Escherichia coli	O26:H11	CC29	21	stx1a	+	8.67.172.184.189.190.215	Sporadic
SRR5024522	Case 127	England	Human	2016-08-15	Escherichia coli	O26:H11	CC29	21	stx1a	+	56.111.177.189.194.195.220	Sporadic
SRR4787395	Case 128	England	Human	2016-08-16	Escherichia coli	O26:H11	CC29	21	stx2a stx1a	+	10.16.178.190.195.196.221	Sporadic
SRR4897838	Case 129	England	Human	2016-08-26	Escherichia coli	O26:H11	CC29	21	stx1a	+	72.144.179.192.197.198.223	Sporadic
SRR7230346	Case 130	England	Human	2016-08-30	Escherichia coli	O26:H11	CC29	21	stx1a	+	10.145.180.194.199.200.225	Sporadic
SRR7265946	Case 131	England	Human	2016-09-07	Escherichia coli	O26:H11	CC29	21	stx2a	+	3.13.182.196.201.202.228	Sporadic
SRR4897794	Case 132	England	Human	2016-09-07	Escherichia coli	O26:H11	CC29	21	stx1a	+	8.147.184.198.203.204.230	Sporadic
SRR4787339	Case 133	England	Human	2016-09-09	Escherichia coli	O26:H11	CC29	21	stx1a	+	10.16.26.201.206.207.233	Community cluster
SRR4897746	Case 134	England	Human	2016-09-14	Escherichia coli	O26:H11	CC29	21	stx1a	+	91.150.188.207.212.213.240	Sporadic
SRR7286181	Case 135	England	Human	2016-09-14	Escherichia coli	O26:H11	CC29	21	stx1a	+	90.149.187.206.211.212.239	Sporadic
SRR5006047	Case 136	England	Human	2016-09-16	Escherichia coli	O111:H8	CC29	16	stx1a	+	116.261.397.530.569.575.653	Sporadic
SRR4788377	Case 137	England	Human	2016-09-21	Escherichia coli	O26:H11	CC29	21	stx1a	+	28.55.66.210.215.216.243	Sporadic
SRR5005347	Case 138	England	Human	2016-09-29	Escherichia coli	O111:H8	CC29	16	stx1a	+	126.268.404.519.558.564.642	Sporadic
SRR4897359	Case 139	England	Human	2016-09-29	Escherichia coli	O26:H11	CC29	21	stx1a	+	10.155.194.214.219.220.247	Community cluster
SRR4897571	Case 140	England	Human	2016-09-30	Escherichia coli	O26:H11	CC29	21	stx2a stx1a	+	26.153.191.211.216.217.244	Sporadic
SRR5006363	Case 141	England	Human	2016-10-03	Escherichia coli	O26:H11	CC29	21	stx1a	+	1.156.195.215.220.221.248	Sporadic
SRR5006387	Case 142	England	Human	2016-10-06	Escherichia coli	O26:H11	CC29	21	stx2a stx1a	+	1.157.196.216.221.222.249	Sporadic
SRR4788352	Case 143	England	Human	2016-10-12	Escherichia coli	O26:H11	CC29	21	stx1a	+	10.64.200.221.226.227.255	Sporadic
SRR4786559	Case 144	England	Human	2016-10-14	Escherichia coli	O26:H11	CC29	21	stx2a	+	3.160.202.223.228.229.258	Sporadic
SRR4787204	Case 145	England	Human	2016-10-14	Escherichia coli	O26:H11	CC29	21	stx1a	+	10.16.26.201.206.207.260	Community cluster
SRR7277771	Case 146	England	Human	2016-10-17	Escherichia coli	O26:H11	CC29	21	stx1a	+	10.12.205.227.232.233.263	Sporadic
SRR7187767	Case 147	England	Human	2016-10-24	Escherichia coli	O26:H11	CC29	21	stx1a	+	8.162.204.226.231.232.262	Sporadic
SRR7276958	Case 148	England	Human	2016-10-27	Escherichia coli	O26:H11	CC29	29	stx2a	+	5.5.9.233.238.239.269	Sporadic
SRR7184231	Case 149	England	Human	2016-11-17	Escherichia coli	O118:H16	CC29	21	stx1a	+	36.169.215.239.244.245.276	Sporadic
SRR7291027	Case 150	England	Human	2016-12-19	Escherichia coli	O26:H11	CC29	21	stx2a stx1a	+	10.12.220.244.249.250.281	Sporadic
SRR7230244	Case 151	England	Human	2017-01-05	Escherichia coli	O111:H8	CC29	16	stx1a	+	133.282.418.533.572.578.656	Sporadic
SRR7285596	Case 152	England	Human	2017-02-03	Escherichia coli	O111:H8	CC29	16	stx1a	+	124.266.402.517.556.562.640	Sporadic
SRR7285555	Case 153	England	Human	2017-03-13	Escherichia coli	O26:H11	CC29	21	stx2a	+	3.183.240.270.277.279.322	Community cluster
SRR7184394	Case 154	England	Human	2017-03-15	Escherichia coli	O26:H11	CC29	21	stx2a stx2d stx1a	+	10.12.238.268.275.277.320	Community cluster
SRR7407948	Case 155	England	Human	2017-03-17	Escherichia coli	O26:H11	CC29	21	stx2a stx2d stx1a	+	10.12.238.268.275.277.320	Community cluster
SRR7204388	Case 156	England	Human	2017-03-27	Escherichia coli	O26:H11	CC29	21	stx2a	+	3.183.240.270.277.279.322	Community cluster
SRR7358106	Case 157	England	Human	2017-03-28	Escherichia coli	O69:H11	CC29	21	stx1a	+	95.185.242.276.284.286.333	Community cluster
SRR7367205	Case 158	England	Human	2017-03-30	Escherichia coli	O111:H8	CC29	16	stx1a	+	146.288.424.539.578.584.662	Sporadic
SRR7401702	Case 159	England	Human	2017-04-03	Escherichia coli	O69:H11	CC29	21	stx1a	+	95.185.242.276.284.286.341	Community cluster
SRR7209042	Case 160	England	Human	2017-04-07	Escherichia coli	O26:H11	CC29	21	stx2a	+	3.187.246.281.289.291.340	Sporadic
SRR7251001	Case 161	England	Human	2017-04-12	Escherichia coli	O26:H11	CC29	29	stx1a	+	46.190.250.285.293.295.346	Sporadic
SRR7277791	Case 162	England	Human	2017-04-19	Escherichia coli	O26:H11	CC29	21	stx1a	+	1.30.251.287.295.297.349	Sporadic
SRR7283744	Case 163	England	Human	2017-04-24	Escherichia coli	O177:H11	CC29	29	stx2a	+	24.192.254.294.302.304.357	Sporadic
SRR7290967	Case 164	England	Human	2017-04-24	Escherichia coli	O26:H11	CC29	21	stx2a	+	3.9.255.295.303.305.358	Sporadic
SRR7367223	Case 165	England	Human	2017-04-27	Escherichia coli	O26:H11	CC29	21	stx2a	+	97.193.257.297.307.309.365	Sporadic
SRR7179875	Case 166	England	Human	2017-05-09	Escherichia coli	O26:H11	CC29	21	stx2a stx1a	+	13.17.259.299.309.311.367	Sporadic
SRR7291018	Case 167	England	Human	2017-05-15	Escherichia coli	O26:H11	CC29	21	stx1a	+	10.201.269.310.320.322.378	Sporadic
SRR7251447	Case 168	England	Human	2017-05-16	Escherichia coli	O118:H16	CC29	21	stx1a	+	101.202.270.311.321.323.379	Sporadic
SRR7286497	Case 169	England	Human	2017-05-24	Escherichia coli	O26:H11	CC29	21	stx1a	+	8.203.272.315.325.327.383	Sporadic
SRR7184262	Case 170	England	Human	2017-06-13	Escherichia coli	O26:H11	CC29	21	stx1a	+	1.209.284.334.345.348.405	Sporadic
SRR7277703	Case 171	England	Human	2017-06-16	Escherichia coli	O26:H11	CC29	21	stx2a stx1a	+	10.12.285.335.346.349.406	Sporadic
SRR7163802	Case 172	England	Human	2017-06-22	Escherichia coli	O118-O151:H16	CC29	21	stx1a	+	36.210.286.336.347.350.407	Sporadic
SRR7250948	Case 173	England	Human	2017-07-06	Escherichia coli	O26:H11	CC29	21	stx1a	+	10.12.295.357.371.374.431	Sporadic
SRR7251468	Case 174	England	Human	2017-07-17	Escherichia coli	O26:H11	CC29	21	stx1a	+	8.222.310.382.402.406.483	Community cluster
SRR7286461	Case 175	England	Human	2017-07-19	Escherichia coli	O26:H11	CC29	21	stx1a	+	10.12.305.374.393.396.455	Sporadic
SRR7186897	Case 176	England	Human	2017-07-24	Escherichia coli	O26:H11	CC29	21	stx1a	+	10.16.26.26.400.404.464	Sporadic
SRR6324155	Case 177	England	Human	2017-07-27	Escherichia coli	O26:H11	CC29	21	stx1a	+	9.11.309.381.401.405.465	Community cluster
SRR6324141	Case 178	England	Human	2017-07-31	Escherichia coli	O26:H11	CC29	21	stx1a	+	9.11.309.381.401.405.465	Community cluster
SRR7208999	Case 179	England	Human	2017-08-01	Escherichia coli	O26:H11	CC29	21	stx2a stx1a	+	10.12.80.383.403.407.469	Sporadic
SRR7276901	Case 180	England	Human	2017-08-01	Escherichia coli	O111:H8	CC29	16	stx1a	+	133.293.429.544.583.589.667	Sporadic
SRR7186902	Case 181	England	Human	2017-08-01	Escherichia coli	O111:H8	CC29	16	stx1a	+	127.269.405.520.559.565.643	Sporadic
SRR7367412	Case 182	England	Human	2017-08-02	Escherichia coli	O26:H11	CC29	21	stx1a	+	8.222.310.382.402.406.466	Community cluster
SRR7244220	Case 183	England	Human	2017-08-11	Escherichia coli	O26:H11	CC29	21	stx1a	+	8.205.318.398.422.426.488	Sporadic
SRR7367231	Case 184	England	Human	2017-08-14	Escherichia coli	O26:H11	CC29	21	stx1a	+	10.224.319.400.424.428.490	Household cluster
SRR7249735	Case 185	England	Human	2017-08-17	Escherichia coli	O26:H11	CC29	21	stx2a stx1a	+	10.226.324.410.434.438.500	Sporadic
SRR7291028	Case 186	England	Human	2017-08-17	Escherichia coli	O26:H11	CC29	21	stx2a stx1a	+	13.17.19.286.436.440.503	Sporadic
SRR7179834	Case 187	England	Human	2017-08-24	Escherichia coli	O26:H11	CC29	29	stx1a	+	35.127.327.414.441.445.508	Sporadic
SRR7265933	Case 188	England	Human	2017-09-08	Escherichia coli	O26:H11	CC29	21	stx1a	+	107.231.341.432.462.466.531	Sporadic
SRR7230323	Case 189	England	Human	2017-09-12	Escherichia coli	O26:H11	CC29	21	stx2a	+	3.234.346.437.467.471.536	Sporadic
SRR7215940	Case 190	England	Human	2017-09-13	Escherichia coli	O26:H11	CC29	21	stx2a stx1a	+	10.12.80.81.448.452.515	Community cluster
SRR7256985	Case 191	England	Human	2017-09-14	Escherichia coli	O26:H11	CC29	21	stx1a	+	1.236.350.442.473.477.545	Sporadic
SRR7358111	Case 192	England	Human	2017-09-18	Escherichia coli	O26:H11	CC29	21	stx2a stx1a	+	10.12.80.81.448.452.515	Community cluster
SRR7282648	Case 193	England	Human	2017-09-21	Escherichia coli	O26:H11	CC29	21	stx1a	+	10.155.194.445.476.480.549	Sporadic
SRR7221120	Case 194	England	Human	2017-09-26	Escherichia coli	O26:H11	CC29	21	stx1a	+	8.237.352.447.478.482.551	Sporadic
SRR7282634	Case 195	England	Human	2017-09-27	Escherichia coli	O111:H8	CC29	16	stx1a	+	134.276.412.527.566.572.650	Sporadic
SRR7285435	Case 196	England	Human	2017-09-29	Escherichia coli	O26:H11	CC29	21	stx1a	+	109.238.353.448.479.483.552	Sporadic
SRR7250975	Case 197	England	Human	2017-10-09	Escherichia coli	O26:H11	CC29	21	stx2a	+	111.240.362.459.491.495.565	Sporadic
SRR7215958	Case 198	England	Human	2017-10-10	Escherichia coli	O111:H8	CC29	16	stx1a	+	131.273.409.524.563.569.647	Sporadic
SRR7208756	Case 199	England	Human	2017-10-18	Escherichia coli	O26:H11	CC29	21	stx1a	+	67.135.162.463.495.499.569	Sporadic
SRR7191567	Case 200	England	Human	2017-11-03	Escherichia coli	O26:H11	CC29	21	stx1a	+	112.242.367.475.508.513.584	Sporadic
SRR7250990	Case 201	England	Human	2017-11-06	Escherichia coli	O111:H8	CC29	16	stx2a stx1a	+	116.283.419.534.573.579.657	Sporadic
SRR7208790	Case 202	England	Human	2017-11-10	Escherichia coli	O26:H11	CC29	21	stx1a	+	10.20.368.477.511.516.587	Sporadic
SRR7236635	Case 203	England	Human	2017-11-16	Escherichia coli	O111:H8	CC29	16	stx1a	+	145.287.423.538.577.583.661	Sporadic
SRR7184322	Case 204	England	Human	2017-12-06	Escherichia coli	O177:H11	CC29	29	stx1a	+	24.137.375.486.522.527.599	Sporadic
SRR7286618	Case 205	England	Human	2017-12-14	Escherichia coli	O26:H11	CC29	21	stx2a	+	3.9.214.498.537.542.617	Community cluster
SRR7358013	Case 206	England	Human	2017-12-21	Escherichia coli	O26:H11	CC29	21	stx1a	+	1.161.203.497.536.541.616	Sporadic
SRR7291837	Case 207	England	Human	2018-01-09	Escherichia coli	O26:H11	CC29	21	stx2a	+	3.9.214.498.537.542.619	Community cluster
SRR4787237	Case 208	England	Human	2016-09-13	Escherichia coli	O26:H11	CC29	21	stx1a	+	1.142.175.187.192.193.237	Sporadic + multiple isolate
SRR7285549	Case 208	England	Human	2018-01-17	Escherichia coli	O111:H8	CC29	16	stx1a	+	133.275.411.526.565.571.649	Sporadic
SRR7215895	Case 209	England	Human	2018-01-24	Escherichia coli	O26:H11	CC29	21	stx1a	+	10.20.386.501.540.546.624	Sporadic
SRR7236432	Case 210	England	Human	2018-02-06	Escherichia coli	O26:H11	CC29	21	stx1a	+	90.256.389.504.543.549.627	Household cluster
SRR7215506	Case 211	England	Human	2018-02-06	Escherichia coli	O26:H11	CC29	21	stx1a	+	90.256.389.504.543.549.627	Household cluster
SRR7277697	Case 212	England	Human	2018-02-20	Escherichia coli	O26:H11	CC29	21	stx2a	+	3.9.390.505.544.550.628	Sporadic
SRR7256947	Case 213	England	Human	2018-02-22	Escherichia coli	O26:H11	CC29	21	stx1a	+	1.257.391.506.545.551.629	Sporadic
SRR7204392	Case 214	England	Human	2018-04-19	Escherichia coli	O26:H11	CC29	21	stx2a stx1a	+	13.17.19.191.584.590.673	Household cluster
SRR7407943	Case 215	England	Human	2018-04-19	Escherichia coli	O26:H11	CC29	21	stx2a stx1a	+	13.17.19.191.584.590.668	Household cluster
SRR7184263	Case 216	England	Human	2018-04-20	Escherichia coli	O26:H11	CC29	21	stx2a stx1a	+	13.17.19.191.584.590.668	Household cluster
SRR7286380	Case 217	England	Human	2018-04-27	Escherichia coli	O26:H11	CC29	21	stx2a stx1a	+	10.27.439.557.598.604.685	Sporadic
SRR7249733	Case 218	England	Human	2018-04-27	Escherichia coli	O26:H11	CC29	21	stx2a stx1a	+	10.82.438.556.597.603.684	Community cluster
SRR7290898	Case 219	England	Human	2018-05-04	Escherichia coli	O26:H11	CC29	21	stx1a	+	10.12.442.560.601.607.688	Sporadic
SRR7215938	Case 220	England	Human	2018-05-08	Escherichia coli	O26:H11	CC29	21	stx1a	+	1.177.441.559.600.606.687	Sporadic
SRR7291659	Case 221	England	Human	2018-05-22	Escherichia coli	O26:H11	CC29	21	stx1a	+	10.12.445.564.605.611.692	Sporadic
SRR7291550	Case 222	England	Human	2018-05-23	Escherichia coli	O26:H11	CC29	21	stx2a	+	3.9.255.566.607.613.696	Sporadic
SRR7367561	Case 223	England	Human	2018-06-04	Escherichia coli	O26:H11	CC29	21	stx1a	+	10.305.449.569.610.616.701	Sporadic
SRR7417185	Case 224	England	Human	2018-06-12	Escherichia coli	O26:H11	CC29	21	stx2a	+	3.9.87.575.616.622.711	Sporadic
SRR7417183	Case 225	England	Human	2018-06-12	Escherichia coli	O26:H11	CC29	21	stx2a stx1a	+	10.82.438.556.597.603.707	Community cluster
SRR7456568	Case 226	England	Human	2018-06-19	Escherichia coli	O26:H11	CC29	21	stx1a	+	56.311.457.580.621.627.716	Sporadic
SRR7457842	Case 227	England	Human	2018-06-20	Escherichia coli	O26:H11	CC29	21	stx2a stx1a	+	13.17.19.581.622.628.718	Sporadic
SRR7474062	Case 228	England	Human	2018-06-22	Escherichia coli	O26:H11	CC29	21	stx1a	+	10.167.210.234.624.630.720	Sporadic
SRR7474058	Case 229	England	Human	2018-06-25	Escherichia coli	O26:H11	CC29	21	stx2a	+	3.9.87.583.625.631.721	Sporadic
SRR7474038	Case 230	England	Human	2018-06-25	Escherichia coli	O26:H11	CC29	21	stx2a	+	3.9.214.562.603.609.690	Sporadic
SRR7474051	Case 231	England	Human	2018-06-25	Escherichia coli	O26:H11	CC29	21	stx1a	+	10.27.439.582.623.629.719	Sporadic
SRR7500924	Case 232	England	Human	2018-06-27	Escherichia coli	O26:H11	CC29	21	stx2a	+	3.312.462.588.630.636.726	Sporadic
SRR7501110	Case 233	England	Human	2018-06-28	Escherichia coli	O26:H11	CC29	21	stx1a	+	1.63.323.591.634.640.731	Sporadic
SRR7522844	Case 234	England	Human	2018-07-02	Escherichia coli	O26:H11	CC29	21	stx2a	+	3.50.465.593.636.642.733	Household cluster
SRR7527632	Case 235	England	Human	2018-07-05	Escherichia coli	O26:H11	CC29	21	stx2a stx1a	+	13.17.19.594.637.643.735	Community cluster
SRR7588711	Case 236	England	Human	2018-07-12	Escherichia coli	O26:H11	CC29	21	stx1a	+	10.64.468.598.642.649.742	Sporadic
SRR7842179	Case 237	England	Human	2018-07-16	Escherichia coli	O26:H11	CC29	21	stx2a stx1a	+	13.17.19.594.637.643.735	Community cluster
SRR7842062	Case 238	England	Human	2018-07-16	Escherichia coli	O26:H11	CC29	21	stx1a	+	10.16.26.201.206.207.748	Community cluster
SRR7827072	Case 239	England	Human	2018-07-17	Escherichia coli	O26:H11	CC29	21	stx1a	+	10.155.194.601.645.652.746	Sporadic
SRR7839314	Case 240	England	Human	2018-07-24	Escherichia coli	O26:H11	CC29	21	stx1a	+	3.317.472.603.647.654.750	Sporadic
SRR7834585	Case 241	England	Human	2018-07-24	Escherichia coli	O26:H11	CC29	21	stx2a stx1a	+	13.17.19.581.648.655.751	Sporadic
SRR7850059	Case 242	England	Human	2018-07-24	Escherichia coli	O111:H8	CC29	16	stx1a	+	116.297.473.604.649.656.752	Sporadic
SRR7839303	Case 243	England	Human	2018-07-26	Escherichia coli	O26:H11	CC29	21	stx1a	+	152.318.474.605.650.657.754	Sporadic
SRR7842155	Case 244	England	Human	2018-07-30	Escherichia coli	O26:H11	CC29	21	stx2a stx1a	+	13.17.477.608.653.660.757	Sporadic
SRR7842091	Case 245	England	Human	2018-07-30	Escherichia coli	O111:H8	CC29	16	stx1a	+	146.288.476.607.652.659.756	Sporadic
SRR7839307	Case 246	England	Human	2018-08-01	Escherichia coli	O151:H16	CC29	21	stx1a	+	36.322.480.611.657.664.761	Sporadic
SRR7839331	Case 247	England	Human	2018-08-02	Escherichia coli	O26:H11	CC29	21	stx1a	+	10.321.479.610.656.663.760	Sporadic
SRR7842134	Case 248	England	Human	2018-08-02	Escherichia coli	O26:H11	CC29	21	stx1a	+	10.320.478.609.655.662.759	Sporadic
SRR7842211	Case 249	England	Human	2018-08-08	Escherichia coli	O26:H11	CC29	21	stx1a	+	10.16.26.201.206.207.762	Community cluster
SRR7839299	Case 250	England	Human	2018-08-09	Escherichia coli	O92:H11	CC29	29	stx1c	+	64.139.481.612.658.665.763	Sporadic
SRR7873475	Case 251	England	Human	2018-08-13	Escherichia coli	O26:H11	CC29	21	stx1a	+	26.323.482.613.659.666.764	Community cluster
SRR7839365	Case 252	England	Human	2018-08-15	Escherichia coli	O26:H11	CC29	21	stx2a	+	3.9.214.615.661.668.766	Sporadic
SRR7835541	Case 253	England	Human	2018-08-15	Escherichia coli	O26:H11	CC29	21	stx1a	+	10.64.200.618.664.671.769	Sporadic
SRR7826934	Case 254	England	Human	2018-08-15	Escherichia coli	O26:H11	CC29	21	stx1a	+	10.324.483.616.662.669.767	Sporadic
SRR7850140	Case 255	England	Human	2018-08-15	Escherichia coli	O26:H11	CC29	21	stx2a	+	3.9.390.614.663.670.768	Sporadic
SRR7839311	Case 256	England	Human	2018-08-15	Escherichia coli	O26:H11	CC29	21	stx2a	+	3.9.390.614.660.667.765	Sporadic
SRR7839296	Case 257	England	Human	2018-08-15	Escherichia coli	O111:H8	CC29	16	stx2a stx1a	+	116.325.485.620.666.673.771	Sporadic
SRR7850034	Case 258	England	Human	2018-08-17	Escherichia coli	O26:H11	CC29	21	stx1a	+	56.111.177.189.669.676.775	Sporadic
SRR7850056	Case 259	England	Human	2018-08-17	Escherichia coli	O26:H11	CC29	21	stx1a	+	10.12.488.624.670.677.776	Sporadic
SRR7850119	Case 260	England	Human	2018-08-17	Escherichia coli	O26:H11	CC29	21	stx1a	+	9.11.12.625.671.678.777	Sporadic
SRR7866021	Case 261	England	Human	2018-08-21	Escherichia coli	O26:H11	CC29	21	stx2a stx1a	+	13.329.492.629.676.683.782	Sporadic
SRR7836301	Case 262	England	Human	2018-08-21	Escherichia coli	O26:H11	CC29	21	stx1a	+	10.64.200.634.681.688.787	Sporadic
SRR7839356	Case 263	England	Human	2018-08-21	Escherichia coli	O26:H11	CC29	21	stx1a	+	109.332.496.633.680.687.786	Sporadic
SRR7842045	Case 264	England	Human	2018-08-21	Escherichia coli	O26:H11	CC29	21	stx2a	+	3.13.495.632.679.686.785	Sporadic
SRR7850036	Case 265	England	Human	2018-08-21	Escherichia coli	O26:H11	CC29	21	stx2a stx1a	+	13.17.19.637.684.691.790	Sporadic
SRR7849995	Case 266	England	Human	2018-08-22	Escherichia coli	O111:H8	CC29	16	stx1a	+	155.330.493.630.677.684.783	Sporadic
SRR7833099	Case 267	England	Human	2018-08-22	Escherichia coli	O26:H11	CC29	21	stx2a stx1a	+	10.12.497.636.683.690.789	Community cluster
SRR7826927	Case 268	England	Human	2018-08-23	Escherichia coli	O26:H11	CC29	21	stx1a	+	13.328.491.628.675.682.781	Household cluster
SRR7850132	Case 269	England	Human	2018-08-23	Escherichia coli	O69:H11	CC29	21	stx1a	+	157.333.500.640.688.695.794	Sporadic
SRR7850148	Case 270	England	Human	2018-08-23	Escherichia coli	O26:H11	CC29	21	stx1a	+	10.16.26.201.206.207.796	Community cluster
SRR7839339	Case 271	England	Human	2018-08-23	Escherichia coli	O26:H11	CC29	21	stx2a stx1a	+	56.111.177.189.686.693.792	Sporadic
SRR7850086	Case 272	England	Human	2018-08-24	Escherichia coli	O26:H11	CC29	21	stx2a stx1a	+	13.17.499.639.687.694.793	Sporadic
SRR7850163	Case 273	England	Human	2018-08-24	Escherichia coli	O26:H11	CC29	21	stx2a stx1a	+	13.17.19.641.689.696.795	Sporadic
SRR7850159	Case 274	England	Human	2018-08-24	Escherichia coli	O26:H11	CC29	21	stx1a	+	13.328.491.628.675.682.781	Household cluster
SRR7866253	Case 275	England	Human	2018-09-05	Escherichia coli	O26:H11	CC29	21	stx2a stx1a	+	10.12.497.636.683.690.815	Community cluster
SRR7866106	Case 276	England	Human	2018-09-05	Escherichia coli	O26:H11	CC29	21	stx2a stx1a	+	10.12.205.651.699.706.808	Sporadic
SRR7866258	Case 277	England	Human	2018-09-05	Escherichia coli	O26:H11	CC29	21	stx1a	+	10.16.26.201.206.207.810	Community cluster
SRR7866264	Case 278	England	Human	2018-09-07	Escherichia coli	O26:H11	CC29	21	stx1a	+	160.340.510.655.703.710.813	Sporadic
SRR7895968	Case 279	England	Human	2018-09-13	Escherichia coli	O26:H11	CC29	21	stx1a	+	161.341.511.657.705.712.817	Sporadic
SRR7943917	Case 280	England	Human	2018-09-13	Escherichia coli	O123:H11	CC29	29	stx1a	+	93.342.513.661.709.716.821	Sporadic
SRR7943914	Case 281	England	Human	2018-09-13	Escherichia coli	O26:H11	CC29	21	stx1a	+	56.111.177.189.710.717.822	Sporadic
SRR7943894	Case 282	England	Human	2018-09-13	Escherichia coli	O26:H11	CC29	21	stx2a	+	3.50.60.660.708.715.820	Sporadic
SRR7943900	Case 283	England	Human	2018-09-18	Escherichia coli	O26:H11	CC29	21	stx2a stx1a	+	10.12.497.636.683.690.789	Community cluster
SRR7988739	Case 284	England	Human	2018-09-20	Escherichia coli	O26:H11	CC29	21	stx2a stx1a	+	10.12.80.81.448.452.829	Community cluster
SRR7989180	Case 285	England	Human	2018-09-26	Escherichia coli	O26:H11	CC29	21	stx1a	+	56.111.177.662.712.719.826	Sporadic
SRR7988735	Case 286	England	Human	2018-09-26	Escherichia coli	O123:H11	CC29	21	stx1a	+	162.343.514.664.714.721.828	Sporadic
SRR7988724	Case 287	England	Human	2018-09-28	Escherichia coli	O26:H11	CC29	21	stx1a	+	67.135.515.665.715.722.830	Sporadic
SRR8052165	Case 288	England	Human	2018-09-26	Escherichia coli	O26:H11	CC29	21	stx2a	+	3.50.518.668.718.725.833	Sporadic
SRR8052171	Case 289	England	Human	2018-09-26	Escherichia coli	O26:H11	CC29	21	stx1a	+	164.346.519.669.719.726.835	Sporadic
SRR8086652	Case 290	England	Human	2018-10-10	Escherichia coli	O26:H11	CC29	21	stx2a	+	3.348.521.672.724.731.840	Sporadic
SRR8172597	Case 291	England	Human	2018-10-26	Escherichia coli	O177:H11	CC29	29	stx1a	+	24.137.528.681.733.741.854	Sporadic
SRR8172596	Case 292	England	Human	2018-10-26	Escherichia coli	O26:H11	CC29	21	stx2c stx1a	+	10.337.527.680.732.740.853	Sporadic
SRR8204009	Case 293	England	Human	2018-10-29	Escherichia coli	O71:H11	CC29	21	stx1a	+	71.355.531.684.736.744.859	Sporadic
SRR8240971	Case 294	England	Human	2018-11-15	Escherichia coli	O26:H11	CC29	21	stx2a	+	3.9.214.562.739.747.862	Sporadic
SRR8281092	Case 295	England	Human	2018-11-23	Escherichia coli	O26:H11	CC29	21	stx1a	+	10.155.194.601.645.751.868	Sporadic
SRR8281087	Case 296	England	Human	2018-11-23	Escherichia coli	O151:H16	CC29	21	stx1a	+	36.210.533.687.742.750.867	Sporadic
SRR8283101	Case 297	England	Human	2018-11-23	Escherichia coli	O26:H11	CC29	21	stx2a stx1a	+	13.17.19.286.743.752.869	Sporadic
SRR8299400	Case 298	England	Human	2018-11-29	Escherichia coli	O26:H11	CC29	21	stx1a	+	8.358.536.690.746.755.872	Sporadic
SRR8307280	Case 299	England	Human	2018-12-04	Escherichia coli	O26:H11	CC29	21	stx2a stx1a	+	56.111.177.691.747.756.873	Sporadic
SRR8444434	Case 300	England	Human	2018-12-28	Escherichia coli	O26:H11	CC29	21	stx2a	+	3.9.538.693.750.759.876	Sporadic
SRR8457026	Case 301	England	Human	2019-01-08	Escherichia coli	O26:H11	CC29	21	stx1a stx2a	+	10.12.539.694.751.760.877	Sporadic
SRR8489107	Case 302	England	Human	2019-01-11	Escherichia coli	O69:H11	CC29	21	stx1a	+	170.359.540.695.752.761.878	Sporadic
SRR8546838	Case 303	England	Human	2019-01-25	Escherichia coli	O111:H8	CC29	16	stx1a	+	116.261.542.697.754.763.880	Sporadic
SRR8634612	Case 304	England	Human	2019-02-14	Escherichia coli	O111:H8	CC29	16	stx1a	+	116.362.544.699.756.765.883	Sporadic
SRR8644963	Case 305	England	Human	2019-02-15	Escherichia coli	O111:H8	CC29	16	stx1a	+	116.295.545.700.757.766.884	Sporadic
SRR8700956	Case 306	England	Human	2019-02-21	Escherichia coli	O26:H11	CC29	21	stx2a	+	3.9.214.562.759.768.886	Sporadic
SRR8771433	Case 307	England	Human	2019-03-08	Escherichia coli	O111:H8	CC29	16	stx2a	+	171.363.546.702.761.770.888	Sporadic
SRR8820020	Case 308	England	Human	2019-03-18	Escherichia coli	O26:H11	CC29	21	stx1a	+	10.16.547.703.762.771.889	Sporadic
SRR8820629	Case 309	England	Human	2019-03-18	Escherichia coli	O26:H11	CC29	21	stx2a	+	3.9.390.505.764.773.891	Sporadic
SRR8832731	Case 310	England	Human	2019-03-20	Escherichia coli	O26:H11	CC29	21	stx2a	+	3.13.549.705.765.774.892	Sporadic
SRR8924497	Case 311	England	Human	2019-03-27	Escherichia coli	O111:H8	CC29	16	stx1a	+	116.367.552.708.768.777.895	Sporadic
SRR8924490	Case 312	England	Human	2019-04-03	Escherichia coli	O26:H11	CC29	21	stx1a	+	10.365.550.706.766.775.893	Sporadic
SRR8923805	Case 313	England	Human	2019-04-03	Escherichia coli	O26:H11	CC29	21	stx1a	+	173.366.551.707.767.776.894	Sporadic
SRR9259099	Case 314	England	Human	2019-04-12	Escherichia coli	O111:H8	CC29	16	stx1a	+	174.369.554.711.771.780.899	Sporadic
SRR8981798	Case 315	England	Human	2019-04-15	Escherichia coli	O26:H11	CC29	21	stx2a	+	175.370.555.712.772.781.900	Sporadic
SRR8981802	Case 316	England	Human	2019-04-15	Escherichia coli	O111:H40	CC29	16	stx1a	+	121.263.399.514.553.559.898	Community cluster
SRR8981805	Case 317	England	Human	2019-04-15	Escherichia coli	O26:H11	CC29	21	stx2a	+	3.6.6.709.769.778.896	Sporadic
SRR9261054	Case 318	England	Human	2019-04-23	Escherichia coli	O26:H11	CC29	21	stx1a	+	10.12.171.183.188.783.902	Sporadic
SRR9050430	Case 319	England	Human	2019-05-02	Escherichia coli	O26:H11	CC29	21	stx1a	+	1.373.558.715.775.785.904	Sporadic
SRR9083744	Case 320	England	Human	2019-05-07	Escherichia coli	O26:H11	CC29	21	stx2a stx1a	+	13.17.19.594.637.643.735	Community cluster
SRR9083702	Case 321	England	Human	2019-05-07	Escherichia coli	O26:H11	CC29	21	stx1a	+	1.177.561.718.778.788.907	Sporadic
SRR9083710	Case 322	England	Human	2019-05-07	Escherichia coli	O26:H11	CC29	21	stx1a	+	10.375.560.717.777.787.906	Sporadic
SRR9259008	Case 323	England	Human	2019-05-08	Escherichia coli	O111:H8	CC29	16	stx1a	+	178.376.562.719.779.789.908	Sporadic
SRR9089360	Case 324	England	Human	2019-05-09	Escherichia coli	O26:H11	CC29	21	stx2a	+	3.9.390.722.782.792.911	Sporadic
SRR9089363	Case 325	England	Human	2019-05-09	Escherichia coli	O111:H8	CC29	16	stx1a	+	179.377.563.720.780.790.909	Sporadic
SRR9121387	Case 326	England	Human	2019-05-13	Escherichia coli	O123:H11	CC29	29	stx1a	+	181.381.567.725.785.795.914	Sporadic
SRR9178572	Case 327	England	Human	2019-05-21	Escherichia coli	O26:H11	CC29	21	stx2a	+	182.383.569.728.788.798.917	Sporadic
SRR9178571	Case 328	England	Human	2019-05-22	Escherichia coli	O26:H11	CC29	21	stx1a	+	1.385.571.731.791.801.920	Sporadic
SRR9273273	Case 329	England	Human	2019-05-23	Escherichia coli	O26:H11	CC29	21	stx2a	+	3.9.87.733.793.803.922	Sporadic
SRR9178574	Case 330	England	Human	2019-05-28	Escherichia coli	O26:H11	CC29	21	stx1a	+	8.386.572.732.792.802.921	Sporadic
SRR9260656	Case 331	England	Human	2019-05-31	Escherichia coli	O26:H11	CC29	21	stx2a stx1a	+	13.17.19.736.796.806.926	Sporadic
SRR9259308	Case 332	England	Human	2019-05-31	Escherichia coli	O26:H11	CC29	21	stx2a	+	3.387.574.737.797.807.927	Sporadic
SRR9598284	Case 333	England	Human	2019-06-18	Escherichia coli	O26:H11	CC29	21	stx2a	+	7.397.586.749.812.822.942	Sporadic
SRR9613630	Case 334	England	Human	2019-06-20	Escherichia coli	O26:H11	CC29	21	stx2a stx1a	+	188.400.589.752.815.825.945	Sporadic
SRR9616430	Case 335	England	Human	2019-06-21	Escherichia coli	O26:H11	CC29	21	stx1a	+	1.402.591.754.817.827.947	Sporadic
SRR9661226	Case 336	England	Human	2019-06-26	Escherichia coli	O26:H11	CC29	21	stx2a	+	3.9.87.757.820.830.950	Sporadic
SRR9825579	Case 337	England	Human	2019-07-11	Escherichia coli	O26:H11	CC29	21	stx1a	+	1.407.600.764.828.838.959	Sporadic
SRR9836906	Case 338	England	Human	2019-07-12	Escherichia coli	O26:H11	CC29	21	stx1a	+	10.319.475.606.651.658.960	Sporadic
SRR9873378	Case 339	England	Human	2019-07-18	Escherichia coli	O26:H11	CC29	21	stx1a	+	164.346.519.669.719.841.963	Sporadic
SRR9942559	Case 340	England	Human	2019-07-23	Escherichia coli	O26:H11	CC29	21	stx1a	+	10.224.319.768.832.843.965	Sporadic
SRR9947473	Case 341	England	Human	2019-07-26	Escherichia coli	O26:H11	CC29	21	stx1a stx2a	+	10.12.80.81.834.845.968	Sporadic
SRR9947524	Case 342	England	Human	2019-07-30	Escherichia coli	O26:H11	CC29	21	stx1a	+	10.197.606.773.838.849.972	Sporadic
SRR9947521	Case 343	England	Human	2019-07-30	Escherichia coli	O26:H11	CC29	16	stx1a stx2a	+	116.411.605.772.837.848.971	Sporadic
SRR9961605	Case 344	England	Human	2019-07-31	Escherichia coli	O26:H11	CC29	21	stx1a	+	1.414.610.777.842.853.976	Sporadic
SRR9961603	Case 345	England	Human	2019-08-01	Escherichia coli	O26:H11	CC29	21	stx2c	+	193.413.608.775.840.851.974	Sporadic
SRR9973699	Case 346	England	Human	2019-08-05	Escherichia coli	O26:H11	CC29	21	stx1a	+	10.12.38.782.847.858.981	Sporadic
SRR10005856	Case 347	England	Human	2019-08-08	Escherichia coli	O26:H11	CC29	21	stx1a stx2a	+	13.17.614.784.851.862.985	Sporadic
SRR10005830	Case 348	England	Human	2019-08-08	Escherichia coli	O26:H11	CC29	21	stx2a	+	3.50.60.660.849.860.983	Sporadic
SRR10005857	Case 349	England	Human	2019-08-08	Escherichia coli	O26:H11	CC29	21	stx2a	+	3.9.214.562.848.859.982	Sporadic
SRR10006313	Case 350	England	Human	2019-08-08	Escherichia coli	O26:H11	CC29	21	stx2a	+	3.9.613.783.850.861.984	Sporadic
SRR10017905	Case 351	England	Human	2019-08-12	Escherichia coli	O26:H11	CC29	21	stx1a	+	10.418.616.786.854.866.989	Sporadic
SRR10036704	Case 352	England	Human	2019-08-14	Escherichia coli	O26:H11	CC29	21	stx1a	+	56.111.177.790.860.872.996	Sporadic
SRR10036501	Case 353	England	Human	2019-08-14	Escherichia coli	O26:H11	CC29	21	stx1a	+	69.138.168.180.856.868.1000	Community cluster
SRR10036689	Case 354	England	Human	2019-08-14	Escherichia coli	O26:H11	CC29	21	stx1a	+	1.420.619.791.861.873.997	Sporadic
SRR10036508	Case 355	England	Human	2019-08-14	Escherichia coli	O69:H11	CC29	21	stx1a	+	196.421.620.792.862.874.998	Sporadic
SRR10049445	Case 356	England	Human	2019-08-19	Escherichia coli	O82:H11	CC29	29	stx1a	+	198.423.623.796.866.878.1003	Sporadic
SRR10053429	Case 357	England	Human	2019-08-20	Escherichia coli	O26:H11	CC29	21	stx1a	+	199.425.625.799.869.881.1006	Sporadic
SRR10053435	Case 358	England	Human	2019-08-20	Escherichia coli	O26:H11	CC29	21	stx1a	+	10.16.41.798.868.880.1005	Sporadic
SRR10056641	Case 359	England	Human	2019-08-23	Escherichia coli	O26:H11	CC29	21	stx1a	+	69.138.168.180.856.868.1016	Community cluster
SRR10056636	Case 360	England	Human	2019-08-23	Escherichia coli	O26:H11	CC29	21	stx2a	+	3.9.214.805.876.889.1015	Sporadic
SRR10056640	Case 361	England	Human	2019-08-23	Escherichia coli	O26:H11	CC29	21	stx1a	+	10.12.205.800.870.882.1007	Sporadic
SRR10088459	Case 362	England	Human	2019-08-28	Escherichia coli	O26:H11	CC29	21	stx1a stx2a	+	10.424.624.797.867.879.1004	Household cluster
SRR10120180	Case 363	England	Human	2019-09-02	Escherichia coli	O111:H8	CC29	16	stx1a	+	116.431.634.811.882.895.1024	Sporadic
SRR10120181	Case 364	England	Human	2019-09-02	Escherichia coli	O26:H11	CC29	21	stx2a	+	3.50.60.814.885.898.1027	Sporadic
SRR10120182	Case 365	England	Human	2019-09-02	Escherichia coli	O26:H11	CC29	21	stx1a	+	201.430.633.810.881.894.1023	Sporadic
SRR10120183	Case 366	England	Human	2019-09-02	Escherichia coli	O26:H11	CC29	21	stx1a	+	10.82.635.812.883.896.1025	Sporadic
SRR10139423	Case 367	England	Human	2019-09-04	Escherichia coli	O26:H11	CC29	21	stx2a	+	3.9.214.562.603.899.1028	Sporadic
SRR10228113	Case 368	England	Human	2019-09-05	Escherichia coli	O26:H11	CC29	21	stx1a	+	3.74.90.815.886.900.1029	Sporadic
SRR10231918	Case 369	England	Human	2019-09-10	Escherichia coli	O26:H11	CC29	21	stx1a	+	10.64.643.825.897.914.1045	Sporadic
SRR10228142	Case 370	England	Human	2019-09-10	Escherichia coli	O26:H11	CC29	21	stx2a	+	3.9.214.562.888.904.1033	Sporadic
SRR10212201	Case 371	England	Human	2019-09-11	Escherichia coli	O26:H11	CC29	21	stx1a	+	10.12.38.822.894.911.1042	Sporadic
SRR10212181	Case 372	England	Human	2019-09-13	Escherichia coli	O26:H11	CC29	21	stx1a stx2a	+	13.17.19.829.901.919.1050	Sporadic
SRR10212192	Case 373	England	Human	2019-09-16	Escherichia coli	O26:H11	CC29	21	stx1a stx2a	+	10.12.639.819.891.908.1038	Sporadic
SRR10219462	Case 374	England	Human	2019-09-16	Escherichia coli	O26:H11	CC29	21	stx1a	+	1.434.638.818.890.906.1036	Sporadic
SRR10212171	Case 375	England	Human	2019-09-16	Escherichia coli	O26:H11	CC29	21	stx1a stx2a	+	13.17.19.817.889.905.1034	Sporadic
SRR10212202	Case 376	England	Human	2019-09-16	Escherichia coli	O26:H11	CC29	21	stx1a	+	1.361.641.821.893.910.1041	Sporadic
SRR10231897	Case 377	England	Human	2019-09-18	Escherichia coli	O26:H11	CC29	21	stx1a	+	56.111.177.790.860.901.1037	Community cluster
SRR10228506	Case 378	England	Human	2019-09-18	Escherichia coli	O26:H11	CC29	21	stx1a	+	56.111.177.790.860.901.1031	Community cluster
SRR10228509	Case 379	England	Human	2019-09-19	Escherichia coli	O26:H11	CC29	21	stx1a	+	56.111.177.790.860.901.1030	Community cluster
SRR10236634	Case 380	England	Human	2019-09-26	Escherichia coli	O26:H11	CC29	21	stx1a	+	10.16.26.26.902.920.1051	Sporadic
SRR10247324	Case 381	England	Human	2019-09-30	Escherichia coli	O71:H11	CC29	21	stx1a	+	71.439.648.834.907.925.1057	Sporadic
SRR10247331	Case 382	England	Human	2019-09-30	Escherichia coli	O26:H11	CC29	21	stx1a	+	10.12.205.727.787.797.1010	Community cluster
SRR10314876	Case 383	England	Human	2019-10-10	Escherichia coli	O26:H11	CC29	21	stx1a	+	3.87.651.839.912.930.1064	Sporadic
SRR10314872	Case 384	England	Human	2019-10-11	Escherichia coli	O26:H11	CC29	21	stx1a	+	10.12.205.727.787.797.1063	Community cluster
SRR10357210	Case 385	England	Human	2019-10-21	Escherichia coli	O26:H11	CC29	29	stx1a	+	35.127.392.507.546.552.1071	Sporadic + multiple isolate
SRR10357209	Case 386	England	Human	2019-10-21	Escherichia coli	O26:H11	CC29	21	stx1a	+	56.111.177.790.860.932.1066	Outbreak A
SRR10357206	Case 387	England	Human	2019-10-21	Escherichia coli	O26:H11	CC29	21	stx2a	+	3.13.652.840.914.933.1072	Sporadic
SRR10357208	Case 388	England	Human	2019-10-21	Escherichia coli	O26:H11	CC29	21	stx1a stx2a	+	13.17.19.841.915.934.1073	Sporadic
SRR10357211	Case 389	England	Human	2019-10-21	Escherichia coli	O26:H11	CC29	21	stx1a	+	56.111.177.790.860.932.1074	Outbreak A
SRR10380834	Case 390	England	Human	2019-10-22	Escherichia coli	O26:H11	CC29	29	stx1a	+	35.127.392.507.546.552.1071	Sporadic + multiple isolate
SRR10380812	Case 391	England	Human	2019-10-22	Escherichia coli	O26:H11	CC29	21	stx1a	+	56.111.177.790.860.932.1066	Outbreak A
SRR10380786	Case 392	England	Human	2019-10-22	Escherichia coli	O26:H11	CC29	21	stx1a	+	56.111.177.790.860.932.1066	Outbreak A
SRR10380816	Case 393	England	Human	2019-10-22	Escherichia coli	O26:H11	CC29	21	stx1a	+	56.111.177.790.860.932.1066	Outbreak A
SRR10380827	Case 394	England	Human	2019-10-22	Escherichia coli	O26:H11	CC29	21	stx1a	+	56.111.177.790.860.932.1066	Outbreak A
SRR10380788	Case 395	England	Human	2019-10-22	Escherichia coli	O26:H11	CC29	21	stx1a	+	56.111.177.790.860.932.1080	Outbreak A
SRR10380782	Case 396	England	Human	2019-10-22	Escherichia coli	O26:H11	CC29	21	stx1a	+	56.111.177.790.860.932.1066	Outbreak A
SRR10386493	Case 397	England	Human	2019-10-23	Escherichia coli	O26:H11	CC29	21	stx1a	+	56.111.177.790.860.932.1066	Outbreak A
SRR10386490	Case 398	England	Human	2019-10-23	Escherichia coli	O26:H11	CC29	21	stx1a	+	56.111.177.790.860.932.1066	Outbreak A
SRR10397430	Case 399	England	Human	2019-10-25	Escherichia coli	O26:H11	CC29	21	stx1a	+	56.111.177.790.860.932.1066	Outbreak A
SRR10397394	Case 400	England	Human	2019-10-25	Escherichia coli	O26:H11	CC29	21	stx1a	+	56.111.177.790.860.932.1066	Outbreak A
SRR10397424	Case 401	England	Human	2019-10-25	Escherichia coli	O26:H11	CC29	21	stx1a	+	56.111.177.790.860.932.1083	Outbreak A
SRR10397440	Case 402	England	Human	2019-10-25	Escherichia coli	O26:H11	CC29	21	stx1a	+	56.111.177.790.860.932.1066	Outbreak A
SRR10424223	Case 403	England	Human	2019-10-29	Escherichia coli	O26:H11	CC29	21	stx1a stx2a	+	13.17.19.286.919.938.1085	Sporadic
SRR10466991	Case 404	England	Human	2019-11-07	Escherichia coli	O26:H11	CC29	21	stx1a	+	10.171.657.846.921.940.1087	Sporadic
SRR10466982	Case 405	England	Human	2019-11-07	Escherichia coli	O26:H11	CC29	21	stx2a	+	3.50.60.814.922.941.1088	Sporadic
SRR10553788	Case 406	England	Human	2019-11-19	Escherichia coli	O26:H11	CC29	21	stx1a	+	205.442.660.850.926.945.1092	Sporadic
SRR10553798	Case 407	England	Human	2019-11-19	Escherichia coli	O71:H11	CC29	21	stx1a	+	71.443.661.851.927.946.1093	Sporadic
SRR10566692	Case 408	England	Human	2019-11-21	Escherichia coli	O111:H8	CC29	16	stx1a	+	133.275.662.854.930.949.1097	Sporadic
SRR10566698	Case 409	England	Human	2019-11-21	Escherichia coli	O111:H8	CC29	16	stx1a	+	116.403.592.755.818.828.1096	Sporadic
SRR10605723	Case 410	England	Human	2019-11-28	Escherichia coli	O26:H11	CC29	29	stx2a	-	5.5.716.908.984.1003.1151	Sporadic
SRR10605731	Case 411	England	Human	2019-11-28	Escherichia coli	O26:H11	CC29	21	stx1a	+	56.111.177.790.860.932.1066	Outbreak A
SRR10693130	Case 412	England	Human	2019-12-03	Escherichia coli	O26:H11	CC29	21	stx2a	+	3.9.573.910.986.1005.1154	Sporadic
SRR10698325	Case 413	England	Human	2019-12-05	Escherichia coli	O26:H11	CC29	21	stx2a	+	3.9.214.562.987.1006.1155	Sporadic
SRR10748687	Case 414	England	Human	2019-12-11	Escherichia coli	O26:H11	CC29	21	stx1a	+	56.111.177.790.860.932.1157	Outbreak A
SRR10799745	Case 415	England	Human	2019-12-17	Escherichia coli	O26:H11	CC29	21	stx1a	+	10.499.721.915.992.1011.1162	Sporadic

## Sheet: No of cases_415
SRR	Designation	Country	Sample Info	Receipt Date	Organism Identified	Serotype	Clonal Complex	ST	STX Subtype	EAE	SNP ADDRESS	Classification
SRR5024524	Case 001	England	Human	2016-09-15	Escherichia coli	O26:H11	CC29	21	stx1a	+	72.144.179.200.205.206.232	Sporadic
SRR7163894	Case 002	England	Human	2017-08-25	Escherichia coli	O26:H11	CC29	21	stx1a	+	10.12.38.127.437.441.504	Sporadic
SRR10270576	Case 003	England	Human	2019-10-02	Escherichia coli	O26:H11	CC29	21	stx2a	+	3.9.255.835.908.926.1058	Sporadic
SRR8117836	Case 004	England	Human	2018-10-19	Escherichia coli	O26:H11	CC29	21	stx2a	+	3.9.390.670.720.727.836	Sporadic
SRR7277784	Case 005	England	Human	2015-05-28	Escherichia coli	O26:H11	CC29	21	stx2a stx1a	+	10.12.57.58.59.59.299	Sporadic
SRR10527344	Case 006	England	Human	2019-11-18	Escherichia coli	O26:H11	CC29	21	stx1a	+	161.341.659.849.925.944.1091	Community cluster
SRR7221203	Case 007	England	Human	2017-08-31	Escherichia coli	O26:H11	CC29	21	stx2a stx1a	+	10.12.80.81.448.452.515	Community cluster
SRR7835537	Case 008	England	Human	2018-07-16	Escherichia coli	O26:H11	CC29	21	stx1a	+	28.55.454.577.618.624.734	Sporadic
SRR7827070	Case 009	England	Human	2018-08-15	Escherichia coli	O26:H11	CC29	21	stx2a	+	3.9.487.622.668.675.774	Sporadic
SRR7184429	Case 010	England	Human	2018-04-10	Escherichia coli	O26:H11	CC29	21	stx2a stx1a	+	13.17.19.191.584.590.668	Household cluster
SRR7522838	Case 011	England	Human	2018-07-02	Escherichia coli	O26:H11	CC29	21	stx2a stx1a	+	107.231.341.592.635.641.732	Sporadic
SRR10314882	Case 012	England	Human	2019-10-10	Escherichia coli	O26:H11	CC29	21	stx2a	+	3.437.644.826.898.915.1046	Sporadic
SRR7407983	Case 013	England	Human	2016-10-24	Escherichia coli	O26:H11	CC29	21	stx1a	+	10.155.194.214.219.220.247	Community cluster
SRR7850000	Case 014	England	Human	2018-08-22	Escherichia coli	O26:H11	CC29	21	stx1a	+	26.323.482.613.659.666.773	Community cluster
SRR10231905	Case 015	England	Human	2019-09-18	Escherichia coli	O26:H11	CC29	21	stx2a	+	3.6.6.824.896.913.1044	Sporadic
SRR8097430	Case 016	England	Human	2018-10-05	Escherichia coli	O26:H11	CC29	21	stx2a	+	3.9.214.562.682.689.788	Sporadic
SRR7367370	Case 017	England	Human	2016-11-03	Escherichia coli	O26:H11	CC29	21	stx1a	+	10.167.210.234.239.240.271	Sporadic
SRR7895997	Case 018	England	Human	2018-09-11	Escherichia coli	O26:H11	CC29	21	stx2a	+	3.9.214.562.682.689.788	Sporadic
SRR10350824	Case 019	England	Human	2019-10-02	Escherichia coli	O26:H11	CC29	21	stx2a	+	3.9.214.562.913.931.1065	Sporadic
SRR7172064	Case 020	England	Human	2017-09-01	Escherichia coli	O26:H11	CC29	21	stx2a stx1a	+	13.230.335.425.453.457.521	Sporadic
SRR9598279	Case 021	England	Human	2019-06-18	Escherichia coli	O26:H11	CC29	21	stx2a stx1a	+	13.17.19.286.810.820.940	Sporadic
SRR4787265	Case 022	England	Human	2016-08-09	Escherichia coli	O26:H11	CC29	21	stx1a	+	10.12.173.185.190.191.216	Sporadic
SRR5006413	Case 023	England	Human	2015-10-22	Escherichia coli	O26:H11	CC29	21	stx1a	+	3.87.105.114.116.116.126	Sporadic
SRR3578772	Case 024	England	Human	2015-11-06	Escherichia coli	O26:H11	CC29	21	stx1a	+	10.101.121.131.133.133.144	Sporadic
SRR10049384	Case 025	England	Human	2019-08-19	Escherichia coli	O26:H11	CC29	21	stx1a stx2a	+	10.424.624.797.867.879.1004	Household cluster
SRR10088448	Case 026	England	Human	2019-08-28	Escherichia coli	O26:H11	CC29	21	stx1a stx2a	+	10.424.624.797.867.879.1021	Household cluster
SRR7256959	Case 027	England	Human	2016-06-16	Escherichia coli	O26:H11	CC29	21	stx2a	+	1.134.160.171.175.175.192	Sporadic
SRR4787320	Case 028	England	Human	2016-08-15	Escherichia coli	O26:H11	CC29	21	stx1a	+	1.142.175.187.192.193.218	Sporadic
SRR7283805	Case 029	England	Human	2018-04-05	Escherichia coli	O111:H8	CC29	16	stx1a	+	116.296.434.549.589.595.675	Sporadic
SRR10212197	Case 030	England	Human	2019-09-16	Escherichia coli	O26:H11	CC29	21	stx1a	+	69.138.168.180.856.868.991	Community cluster
SRR10270584	Case 031	England	Human	2019-10-02	Escherichia coli	O26:H11	CC29	21	stx1a	+	3.87.649.837.910.928.1060	Sporadic
SRR7839348	Case 032	England	Human	2018-07-24	Escherichia coli	O26:H11	CC29	21	stx2a	+	3.50.465.593.636.642.753	Household cluster
SRR8117845	Case 033	England	Human	2018-09-28	Escherichia coli	O26:H11	CC29	21	stx2a	+	3.9.214.562.721.728.837	Sporadic
SRR7208636	Case 034	England	Human	2014-09-08	Escherichia coli	O26:H11	CC29	21	stx2a stx1a	+	10.29.37.38.38.38.44	Sporadic
SRR7456557	Case 035	England	Human	2018-06-19	Escherichia coli	O111:H8	CC29	16	stx1a	+	116.310.455.578.619.625.714	Sporadic
SRR7209043	Case 036	England	Human	2017-08-29	Escherichia coli	O26:H11	CC29	21	stx1a	+	10.224.319.400.424.428.490	Household cluster
SRR7285459	Case 037	England	Human	2017-08-29	Escherichia coli	O26:H11	CC29	21	stx2a stx1a	+	10.12.285.397.421.425.487	Sporadic
SRR7244360	Case 038	England	Human	2017-05-16	Escherichia coli	O26:H11	CC29	21	stx2a stx1a	+	10.199.265.305.315.317.373	Sporadic
SRR7832335	Case 039	England	Human	2018-08-23	Escherichia coli	O26:H11	CC29	21	stx1a	+	13.328.491.628.675.682.781	Household cluster
SRR10566682	Case 040	England	Human	2019-11-21	Escherichia coli	O26:H11	CC29	21	stx2a	+	3.9.214.852.928.947.1094	Sporadic
SRR8052163	Case 041	England	Human	2018-09-26	Escherichia coli	O26:H11	CC29	21	stx2a	+	3.9.390.614.711.718.834	Household cluster
SRR8240401	Case 042	England	Human	2018-11-09	Escherichia coli	O26:H11	CC29	21	stx2a	+	3.9.390.614.711.718.834	Household cluster
SRR7283760	Case 043	England	Human	2016-08-01	Escherichia coli	O26:H11	CC29	21	stx1a	+	10.12.171.183.188.189.214	Sporadic
SRR7367403	Case 044	England	Human	2018-06-07	Escherichia coli	O111:H8	CC29	16	stx1a	+	116.304.448.568.609.615.700	Sporadic
SRR7251434	Case 045	England	Human	2018-05-22	Escherichia coli	O26:H11	CC29	21	stx2a stx1a	+	1.302.444.563.604.610.691	Sporadic
SRR9719286	Case 046	England	Human	2019-07-08	Escherichia coli	O26:H11	CC29	29	stx2c	+	189.401.590.753.816.826.953	Community cluster
SRR3241998	Case 047	England	Human	2014-04-08	Escherichia coli	O26:H11	CC29	21	stx2d	+	17.26.28.28.28.28.33	Sporadic
SRR3241986	Case 048	England	Human	2014-06-17	Escherichia coli	O26:H11	CC29	21	stx2 stx1a	+	10.12.29.29.29.29.34	Sporadic
SRR3241985	Case 049	England	Human	2014-06-20	Escherichia coli	O26:H11	CC29	21	stx2a	+	3.6.6.30.30.30.35	Sporadic
SRR7251507	Case 050	England	Human	2014-06-25	Escherichia coli	O69:H11	CC29	21	stx1a	+	94.180.235.261.266.267.309	Sporadic
SRR3241855	Case 051	England	Human	2014-07-01	Escherichia coli	O26:H11	CC29	21	stx2 stx1a	+	10.27.31.31.31.31.36	Sporadic
Not available	Case 052	England	Human	2014-07-11	Escherichia coli	O26:H11	CC29	NOVEL allele. Closest ST:21(SLV)	stx1a	+	10.28.32.32.32.32.37	Sporadic
SRR10728882	Case 053	England	Human	2014-07-16	Escherichia coli	O26:H11	CC29	21	stx2 stx1a	+	10.29.33.33.33.33.38	Sporadic
SRR7401713	Case 054	England	Human	2014-07-21	Escherichia coli	O26:H11	CC29	21	stx2a	+	3.6.6.30.30.30.306	Sporadic
SRR7266776	Case 055	England	Human	2014-07-23	Escherichia coli	O26:H11	CC29	21	stx1a	-	1.178.232.258.263.264.305	Sporadic
SRR3241849	Case 056	England	Human	2014-07-31	Escherichia coli	O26:H11	CC29	21	stx2 stx1a	+	13.17.19.34.34.34.40	Sporadic
SRR5023778	Case 057	England	Human	2014-08-29	Escherichia coli	O26:H11	CC29	21	stx1a	+	10.20.34.35.35.35.41	Sporadic
SRR3241997	Case 058	England	Human	2014-09-15	Escherichia coli	O26:H11	CC29	21	stx1a	+	10.12.35.36.36.36.42	Sporadic
SRR3240981	Case 059	England	Human	2014-09-17	Escherichia coli	O26:H11	CC29	21	stx1a	+	1.30.36.37.37.37.43	Sporadic
SRR3240962	Case 060	England	Human	2014-09-24	Escherichia coli	O26:H11	CC29	21	stx2 stx1a	+	10.12.38.39.39.39.45	Sporadic
SRR3240963	Case 061	England	Human	2014-09-24	Escherichia coli	O26:H11	CC29	21	stx2 stx1a	+	10.27.39.40.40.40.46	Sporadic
SRR3241868	Case 062	England	Human	2014-09-30	Escherichia coli	O26:H11	CC29	21	stx1a	+	10.31.40.41.41.41.47	Sporadic
SRR3241978	Case 063	England	Human	2014-10-14	Escherichia coli	O26:H11	CC29	21	stx1a	+	10.16.41.42.42.42.48	Sporadic
SRR3241839	Case 064	England	Human	2014-10-15	Escherichia coli	O26:H11	CC29	21	stx1a	+	1.33.42.43.43.43.49	Sporadic
SRR3240966	Case 065	England	Human	2014-10-30	Escherichia coli	O177:H11	CC29	29	stx1a	+	24.137.244.278.286.288.335	Sporadic
Not available	Case 066	England	Human	2014-11-18	Escherichia coli	O26:H11	CC29	NOVEL allele. Closest ST:21(SLV)	stx1a	+	21.34.43.44.44.44.50	Sporadic
SRR7291954	Case 067	England	Human	2014-12-22	Escherichia coli	O26:H11	CC29	21	stx1a	+	10.44.233.259.264.265.307	Sporadic
SRR7401612	Case 068	England	Human	2015-03-10	Escherichia coli	O26:H11	CC29	21	stx2a stx1a	+	10.12.38.255.260.261.302	Sporadic
SRR7265837	Case 069	England	Human	2015-03-26	Escherichia coli	O26:H11	CC29	21	stx2a stx1a	+	10.20.229.254.259.260.301	Sporadic
SRR7283813	Case 070	England	Human	2015-04-29	Escherichia coli	O26:H11	CC29	21	stx2a stx1a	+	1.177.228.253.258.259.300	Sporadic
SRR7274855	Case 071	England	Human	2015-05-14	Escherichia coli	O26:H11	CC29	29	stx1a	+	46.92.227.252.257.258.298	Sporadic
SRR7286595	Case 072	England	Human	2015-06-15	Escherichia coli	O26:H11	CC29	21	stx2a	+	3.9.230.256.261.262.303	Sporadic
SRR5024296	Case 073	England	Human	2015-06-18	Escherichia coli	O26:H11	CC29	21	stx1a	+	10.44.54.55.56.56.62	Sporadic
SRR5023882	Case 074	England	Human	2015-07-20	Escherichia coli	O26:H11	CC29	21	stx1a	+	8.40.50.51.52.52.58	Community cluster
SRR5018375	Case 075	England	Human	2015-07-29	Escherichia coli	O26:H11	CC29	21	stx1a	+	1.39.49.50.51.51.57	Sporadic
SRR4177437	Case 076	England	Human	2015-08-06	Escherichia coli	O26:H11	CC29	21	stx1a	+	28.55.66.67.68.68.74	Sporadic
SRR4179768	Case 077	England	Human	2015-08-06	Escherichia coli	O26:H11	CC29	21	stx1a	+	8.40.50.51.52.52.58	Community cluster
SRR4181480	Case 078	England	Human	2015-08-12	Escherichia coli	O26:H11	CC29	21	stx1a	+	8.40.50.51.52.52.58	Community cluster
SRR4180807	Case 079	England	Human	2015-08-12	Escherichia coli	O26:H11	CC29	21	stx1a	+	10.12.38.65.66.66.72	Sporadic
SRR4179996	Case 080	England	Human	2015-08-12	Escherichia coli	O111:H8	CC29	16	stx1a	+	116.295.433.548.588.594.674	Sporadic
SRR4180841	Case 081	England	Human	2015-08-13	Escherichia coli	O26:H11	CC29	21	stx1a	+	8.40.50.51.52.52.58	Community cluster
SRR4181505	Case 082	England	Human	2015-08-14	Escherichia coli	O26:H11	CC29	21	stx1a	+	10.64.76.77.78.78.84	Sporadic
SRR4897156	Case 083	England	Human	2015-08-24	Escherichia coli	O26:H11	CC29	21	stx2a stx1a	+	8.65.77.78.79.79.85	Sporadic
SRR4897173	Case 084	England	Human	2015-08-24	Escherichia coli	O26:H11	CC29	21	stx1a	+	1.63.75.76.77.77.83	Sporadic
SRR4786954	Case 085	England	Human	2015-08-25	Escherichia coli	O26:H11	CC29	21	stx2a stx1a	+	10.27.39.40.80.80.86	Sporadic
SRR4181498	Case 086	England	Human	2015-09-03	Escherichia coli	O26:H11	CC29	21	stx2a stx1a	+	10.12.80.81.83.83.89	Community cluster
SRR4181538	Case 087	England	Human	2015-09-03	Escherichia coli	O26:H11	CC29	21	stx1a	+	8.67.81.82.84.84.90	Sporadic
SRR4181592	Case 088	England	Human	2015-09-07	Escherichia coli	O26:H11	CC29	21	stx2a stx1a	+	10.12.80.81.83.83.101	Community cluster
SRR4786590	Case 089	England	Human	2015-09-11	Escherichia coli	O26:H11	CC29	21	stx1a	+	10.71.86.92.94.94.102	Sporadic
SRR5029703	Case 090	England	Human	2015-09-14	Escherichia coli	O118:H16	CC29	21	stx1a	+	36.76.92.98.100.100.108	Sporadic
SRR4786755	Case 091	England	Human	2015-09-18	Escherichia coli	O26:H11	CC29	21	stx1a	-	10.16.211.235.240.241.272	Sporadic
SRR5005524	Case 092	England	Human	2015-09-22	Escherichia coli	O111:H8	CC29	16	stx1a	+	116.297.435.551.592.598.678	Sporadic
SRR3578157	Case 093	England	Human	2015-09-28	Escherichia coli	O26:H11	CC29	21	stx1a	+	1.78.94.101.103.103.112	Sporadic
SRR3581325	Case 094	England	Human	2015-09-28	Escherichia coli	O26:H11	CC29	6266	stx1a	+	9.11.12.102.104.104.113	Sporadic
SRR3581377	Case 095	England	Human	2015-10-02	Escherichia coli	O111:H8	CC29	16	stx1a	+	147.298.436.552.593.599.679	Sporadic
SRR3581385	Case 096	England	Human	2015-10-07	Escherichia coli	O26:H11	CC29	21	stx1a	+	10.12.96.105.107.107.117	Sporadic
SRR3579394	Case 097	England	Human	2015-10-15	Escherichia coli	O26:H11	CC29	21	stx1a	+	10.83.100.109.111.111.121	Sporadic
SRR3581421	Case 098	England	Human	2015-10-22	Escherichia coli	O26:H11	CC29	21	stx1a	+	7.88.106.115.117.117.128	Sporadic
SRR5023941	Case 099	England	Human	2015-10-28	Escherichia coli	O26:H11	CC29	29	stx1a	+	46.92.111.120.122.122.133	Sporadic
SRR3578572	Case 100	England	Human	2015-11-23	Escherichia coli	O26:H11	CC29	21	stx1a	+	10.12.38.127.129.129.148	Sporadic
SRR3579364	Case 101	England	Human	2015-11-23	Escherichia coli	O26:H11	CC29	21	stx1a	+	10.16.124.134.136.136.149	Sporadic
SRR3578943	Case 102	England	Human	2015-12-04	Escherichia coli	O26:H11	CC29	21	stx1a	+	56.111.132.142.144.144.157	Sporadic
SRR3578292	Case 103	England	Human	2015-12-07	Escherichia coli	O26:H11	CC29	6277	stx2a	+	3.50.60.144.146.146.159	Sporadic
SRR3226393	Case 104	England	Human	2016-02-24	Escherichia coli	O26:H11	CC29	21	stx1a	+	56.122.143.154.156.156.169	Sporadic
SRR3574335	Case 105	England	Human	2016-03-04	Escherichia coli	O26:H11	CC29	21	stx1a	+	28.55.144.155.157.157.170	Sporadic
SRR3579373	Case 106	England	Human	2016-03-23	Escherichia coli	O26:H11	CC29	21	stx1a	+	28.55.146.157.159.159.172	Sporadic
SRR7191720	Case 107	England	Human	2016-04-01	Escherichia coli	O186:H11	CC29	29	stx1a	+	93.179.234.260.265.266.308	Sporadic
SRR3574251	Case 108	England	Human	2016-04-22	Escherichia coli	O111:H8	CC29	16	stx1a	+	128.270.406.521.560.566.644	Sporadic
SRR5018312	Case 109	England	Human	2016-05-10	Escherichia coli	O26:H11	CC29	29	stx1a	+	35.127.152.163.166.166.179	Sporadic
SRR4897350	Case 110	England	Human	2016-05-18	Escherichia coli	O26:H11	CC29	21	stx1a	+	1.130.155.166.169.169.182	Sporadic
SRR5005559	Case 111	England	Human	2016-05-19	Escherichia coli	O177:H11	CC29	29	stx1a	+	38.131.157.168.172.172.185	Sporadic
SRR7286533	Case 112	England	Human	2016-05-20	Escherichia coli	O26:H11	CC29	21	stx1a	+	10.12.156.167.171.171.184	Sporadic
SRR5005561	Case 113	England	Human	2016-05-27	Escherichia coli	O26:H11	CC29	21	stx1a	+	10.132.158.169.173.173.186	Sporadic
SRR5005294	Case 114	England	Human	2016-05-27	Escherichia coli	O177:H11	CC29	29	stx1a	+	24.133.159.170.174.174.187	Sporadic
SRR5024181	Case 115	England	Human	2016-06-08	Escherichia coli	O111:H8	CC29	16	stx1a	+	116.261.397.512.551.557.635	Sporadic
SRR4788166	Case 116	England	Human	2016-06-14	Escherichia coli	O26:H11	CC29	29	stx1a	+	35.127.161.172.176.176.189	Sporadic
SRR4788363	Case 117	England	Human	2016-06-14	Escherichia coli	O26:H11	CC29	21	stx1a	+	68.136.163.174.178.178.191	Sporadic
SRR3742205	Case 118	England	Human	2016-06-17	Escherichia coli	O177:H11	CC29	29	stx1a	+	24.137.164.175.179.179.193	Sporadic
SRR4897776	Case 119	England	Human	2016-06-27	Escherichia coli	O26:H11	CC29	21	stx1a	+	10.12.165.177.181.181.206	Sporadic
SRR4897641	Case 120	England	Human	2016-06-30	Escherichia coli	O26:H11	CC29	1732	stx2a stx1a	+	10.12.166.178.182.182.207	Sporadic
SRR7204399	Case 121	England	Human	2016-07-06	Escherichia coli	O26:H11	CC29	21	stx1a	+	69.138.168.180.184.184.209	Sporadic
SRR4897172	Case 122	England	Human	2016-07-06	Escherichia coli	O26:H11	CC29	21	stx2a stx1a	+	10.12.167.179.183.183.208	Sporadic
SRR6467517	Case 123	England	Human	2016-07-12	Escherichia coli	O123:H11	CC29	29	stx1c	+	64.139.169.181.185.185.210	Sporadic
SRR4787905	Case 124	England	Human	2016-07-26	Escherichia coli	O118:H16	CC29	21	stx1a	+	36.76.92.98.100.186.211	Sporadic
SRR4787740	Case 125	England	Human	2016-07-28	Escherichia coli	O26:H11	CC29	21	stx1a	+	1.30.36.37.187.188.213	Sporadic
SRR7285597	Case 126	England	Human	2016-08-01	Escherichia coli	O26:H11	CC29	21	stx1a	+	8.67.172.184.189.190.215	Sporadic
SRR5024522	Case 127	England	Human	2016-08-15	Escherichia coli	O26:H11	CC29	21	stx1a	+	56.111.177.189.194.195.220	Sporadic
SRR4787395	Case 128	England	Human	2016-08-16	Escherichia coli	O26:H11	CC29	21	stx2a stx1a	+	10.16.178.190.195.196.221	Sporadic
SRR4897838	Case 129	England	Human	2016-08-26	Escherichia coli	O26:H11	CC29	21	stx1a	+	72.144.179.192.197.198.223	Sporadic
SRR7230346	Case 130	England	Human	2016-08-30	Escherichia coli	O26:H11	CC29	21	stx1a	+	10.145.180.194.199.200.225	Sporadic
SRR7265946	Case 131	England	Human	2016-09-07	Escherichia coli	O26:H11	CC29	21	stx2a	+	3.13.182.196.201.202.228	Sporadic
SRR4897794	Case 132	England	Human	2016-09-07	Escherichia coli	O26:H11	CC29	21	stx1a	+	8.147.184.198.203.204.230	Sporadic
SRR4787339	Case 133	England	Human	2016-09-09	Escherichia coli	O26:H11	CC29	21	stx1a	+	10.16.26.201.206.207.233	Community cluster
SRR4897746	Case 134	England	Human	2016-09-14	Escherichia coli	O26:H11	CC29	21	stx1a	+	91.150.188.207.212.213.240	Sporadic
SRR7286181	Case 135	England	Human	2016-09-14	Escherichia coli	O26:H11	CC29	21	stx1a	+	90.149.187.206.211.212.239	Sporadic
SRR5006047	Case 136	England	Human	2016-09-16	Escherichia coli	O111:H8	CC29	16	stx1a	+	116.261.397.530.569.575.653	Sporadic
SRR4788377	Case 137	England	Human	2016-09-21	Escherichia coli	O26:H11	CC29	21	stx1a	+	28.55.66.210.215.216.243	Sporadic
SRR5005347	Case 138	England	Human	2016-09-29	Escherichia coli	O111:H8	CC29	16	stx1a	+	126.268.404.519.558.564.642	Sporadic
SRR4897359	Case 139	England	Human	2016-09-29	Escherichia coli	O26:H11	CC29	21	stx1a	+	10.155.194.214.219.220.247	Community cluster
SRR4897571	Case 140	England	Human	2016-09-30	Escherichia coli	O26:H11	CC29	21	stx2a stx1a	+	26.153.191.211.216.217.244	Sporadic
SRR5006363	Case 141	England	Human	2016-10-03	Escherichia coli	O26:H11	CC29	21	stx1a	+	1.156.195.215.220.221.248	Sporadic
SRR5006387	Case 142	England	Human	2016-10-06	Escherichia coli	O26:H11	CC29	21	stx2a stx1a	+	1.157.196.216.221.222.249	Sporadic
SRR4788352	Case 143	England	Human	2016-10-12	Escherichia coli	O26:H11	CC29	21	stx1a	+	10.64.200.221.226.227.255	Sporadic
SRR4786559	Case 144	England	Human	2016-10-14	Escherichia coli	O26:H11	CC29	21	stx2a	+	3.160.202.223.228.229.258	Sporadic
SRR4787204	Case 145	England	Human	2016-10-14	Escherichia coli	O26:H11	CC29	21	stx1a	+	10.16.26.201.206.207.260	Community cluster
SRR7277771	Case 146	England	Human	2016-10-17	Escherichia coli	O26:H11	CC29	21	stx1a	+	10.12.205.227.232.233.263	Sporadic
SRR7187767	Case 147	England	Human	2016-10-24	Escherichia coli	O26:H11	CC29	21	stx1a	+	8.162.204.226.231.232.262	Sporadic
SRR7276958	Case 148	England	Human	2016-10-27	Escherichia coli	O26:H11	CC29	29	stx2a	+	5.5.9.233.238.239.269	Sporadic
SRR7184231	Case 149	England	Human	2016-11-17	Escherichia coli	O118:H16	CC29	21	stx1a	+	36.169.215.239.244.245.276	Sporadic
SRR7291027	Case 150	England	Human	2016-12-19	Escherichia coli	O26:H11	CC29	21	stx2a stx1a	+	10.12.220.244.249.250.281	Sporadic
SRR7230244	Case 151	England	Human	2017-01-05	Escherichia coli	O111:H8	CC29	16	stx1a	+	133.282.418.533.572.578.656	Sporadic
SRR7285596	Case 152	England	Human	2017-02-03	Escherichia coli	O111:H8	CC29	16	stx1a	+	124.266.402.517.556.562.640	Sporadic
SRR7285555	Case 153	England	Human	2017-03-13	Escherichia coli	O26:H11	CC29	21	stx2a	+	3.183.240.270.277.279.322	Community cluster
SRR7184394	Case 154	England	Human	2017-03-15	Escherichia coli	O26:H11	CC29	21	stx2a stx2d stx1a	+	10.12.238.268.275.277.320	Community cluster
SRR7407948	Case 155	England	Human	2017-03-17	Escherichia coli	O26:H11	CC29	21	stx2a stx2d stx1a	+	10.12.238.268.275.277.320	Community cluster
SRR7204388	Case 156	England	Human	2017-03-27	Escherichia coli	O26:H11	CC29	21	stx2a	+	3.183.240.270.277.279.322	Community cluster
SRR7358106	Case 157	England	Human	2017-03-28	Escherichia coli	O69:H11	CC29	21	stx1a	+	95.185.242.276.284.286.333	Community cluster
SRR7367205	Case 158	England	Human	2017-03-30	Escherichia coli	O111:H8	CC29	16	stx1a	+	146.288.424.539.578.584.662	Sporadic
SRR7401702	Case 159	England	Human	2017-04-03	Escherichia coli	O69:H11	CC29	21	stx1a	+	95.185.242.276.284.286.341	Community cluster
SRR7209042	Case 160	England	Human	2017-04-07	Escherichia coli	O26:H11	CC29	21	stx2a	+	3.187.246.281.289.291.340	Sporadic
SRR7251001	Case 161	England	Human	2017-04-12	Escherichia coli	O26:H11	CC29	29	stx1a	+	46.190.250.285.293.295.346	Sporadic
SRR7277791	Case 162	England	Human	2017-04-19	Escherichia coli	O26:H11	CC29	21	stx1a	+	1.30.251.287.295.297.349	Sporadic
SRR7283744	Case 163	England	Human	2017-04-24	Escherichia coli	O177:H11	CC29	29	stx2a	+	24.192.254.294.302.304.357	Sporadic
SRR7290967	Case 164	England	Human	2017-04-24	Escherichia coli	O26:H11	CC29	21	stx2a	+	3.9.255.295.303.305.358	Sporadic
SRR7367223	Case 165	England	Human	2017-04-27	Escherichia coli	O26:H11	CC29	21	stx2a	+	97.193.257.297.307.309.365	Sporadic
SRR7179875	Case 166	England	Human	2017-05-09	Escherichia coli	O26:H11	CC29	21	stx2a stx1a	+	13.17.259.299.309.311.367	Sporadic
SRR7291018	Case 167	England	Human	2017-05-15	Escherichia coli	O26:H11	CC29	21	stx1a	+	10.201.269.310.320.322.378	Sporadic
SRR7251447	Case 168	England	Human	2017-05-16	Escherichia coli	O118:H16	CC29	21	stx1a	+	101.202.270.311.321.323.379	Sporadic
SRR7286497	Case 169	England	Human	2017-05-24	Escherichia coli	O26:H11	CC29	21	stx1a	+	8.203.272.315.325.327.383	Sporadic
SRR7184262	Case 170	England	Human	2017-06-13	Escherichia coli	O26:H11	CC29	21	stx1a	+	1.209.284.334.345.348.405	Sporadic
SRR7277703	Case 171	England	Human	2017-06-16	Escherichia coli	O26:H11	CC29	21	stx2a stx1a	+	10.12.285.335.346.349.406	Sporadic
SRR7163802	Case 172	England	Human	2017-06-22	Escherichia coli	O118-O151:H16	CC29	21	stx1a	+	36.210.286.336.347.350.407	Sporadic
SRR7250948	Case 173	England	Human	2017-07-06	Escherichia coli	O26:H11	CC29	21	stx1a	+	10.12.295.357.371.374.431	Sporadic
SRR7251468	Case 174	England	Human	2017-07-17	Escherichia coli	O26:H11	CC29	21	stx1a	+	8.222.310.382.402.406.483	Community cluster
SRR7286461	Case 175	England	Human	2017-07-19	Escherichia coli	O26:H11	CC29	21	stx1a	+	10.12.305.374.393.396.455	Sporadic
SRR7186897	Case 176	England	Human	2017-07-24	Escherichia coli	O26:H11	CC29	21	stx1a	+	10.16.26.26.400.404.464	Sporadic
SRR6324155	Case 177	England	Human	2017-07-27	Escherichia coli	O26:H11	CC29	21	stx1a	+	9.11.309.381.401.405.465	Community cluster
SRR6324141	Case 178	England	Human	2017-07-31	Escherichia coli	O26:H11	CC29	21	stx1a	+	9.11.309.381.401.405.465	Community cluster
SRR7208999	Case 179	England	Human	2017-08-01	Escherichia coli	O26:H11	CC29	21	stx2a stx1a	+	10.12.80.383.403.407.469	Sporadic
SRR7276901	Case 180	England	Human	2017-08-01	Escherichia coli	O111:H8	CC29	16	stx1a	+	133.293.429.544.583.589.667	Sporadic
SRR7186902	Case 181	England	Human	2017-08-01	Escherichia coli	O111:H8	CC29	16	stx1a	+	127.269.405.520.559.565.643	Sporadic
SRR7367412	Case 182	England	Human	2017-08-02	Escherichia coli	O26:H11	CC29	21	stx1a	+	8.222.310.382.402.406.466	Community cluster
SRR7244220	Case 183	England	Human	2017-08-11	Escherichia coli	O26:H11	CC29	21	stx1a	+	8.205.318.398.422.426.488	Sporadic
SRR7367231	Case 184	England	Human	2017-08-14	Escherichia coli	O26:H11	CC29	21	stx1a	+	10.224.319.400.424.428.490	Household cluster
SRR7249735	Case 185	England	Human	2017-08-17	Escherichia coli	O26:H11	CC29	21	stx2a stx1a	+	10.226.324.410.434.438.500	Sporadic
SRR7291028	Case 186	England	Human	2017-08-17	Escherichia coli	O26:H11	CC29	21	stx2a stx1a	+	13.17.19.286.436.440.503	Sporadic
SRR7179834	Case 187	England	Human	2017-08-24	Escherichia coli	O26:H11	CC29	29	stx1a	+	35.127.327.414.441.445.508	Sporadic
SRR7265933	Case 188	England	Human	2017-09-08	Escherichia coli	O26:H11	CC29	21	stx1a	+	107.231.341.432.462.466.531	Sporadic
SRR7230323	Case 189	England	Human	2017-09-12	Escherichia coli	O26:H11	CC29	21	stx2a	+	3.234.346.437.467.471.536	Sporadic
SRR7215940	Case 190	England	Human	2017-09-13	Escherichia coli	O26:H11	CC29	21	stx2a stx1a	+	10.12.80.81.448.452.515	Community cluster
SRR7256985	Case 191	England	Human	2017-09-14	Escherichia coli	O26:H11	CC29	21	stx1a	+	1.236.350.442.473.477.545	Sporadic
SRR7358111	Case 192	England	Human	2017-09-18	Escherichia coli	O26:H11	CC29	21	stx2a stx1a	+	10.12.80.81.448.452.515	Community cluster
SRR7282648	Case 193	England	Human	2017-09-21	Escherichia coli	O26:H11	CC29	21	stx1a	+	10.155.194.445.476.480.549	Sporadic
SRR7221120	Case 194	England	Human	2017-09-26	Escherichia coli	O26:H11	CC29	21	stx1a	+	8.237.352.447.478.482.551	Sporadic
SRR7282634	Case 195	England	Human	2017-09-27	Escherichia coli	O111:H8	CC29	16	stx1a	+	134.276.412.527.566.572.650	Sporadic
SRR7285435	Case 196	England	Human	2017-09-29	Escherichia coli	O26:H11	CC29	21	stx1a	+	109.238.353.448.479.483.552	Sporadic
SRR7250975	Case 197	England	Human	2017-10-09	Escherichia coli	O26:H11	CC29	21	stx2a	+	111.240.362.459.491.495.565	Sporadic
SRR7215958	Case 198	England	Human	2017-10-10	Escherichia coli	O111:H8	CC29	16	stx1a	+	131.273.409.524.563.569.647	Sporadic
SRR7208756	Case 199	England	Human	2017-10-18	Escherichia coli	O26:H11	CC29	21	stx1a	+	67.135.162.463.495.499.569	Sporadic
SRR7191567	Case 200	England	Human	2017-11-03	Escherichia coli	O26:H11	CC29	21	stx1a	+	112.242.367.475.508.513.584	Sporadic
SRR7250990	Case 201	England	Human	2017-11-06	Escherichia coli	O111:H8	CC29	16	stx2a stx1a	+	116.283.419.534.573.579.657	Sporadic
SRR7208790	Case 202	England	Human	2017-11-10	Escherichia coli	O26:H11	CC29	21	stx1a	+	10.20.368.477.511.516.587	Sporadic
SRR7236635	Case 203	England	Human	2017-11-16	Escherichia coli	O111:H8	CC29	16	stx1a	+	145.287.423.538.577.583.661	Sporadic
SRR7184322	Case 204	England	Human	2017-12-06	Escherichia coli	O177:H11	CC29	29	stx1a	+	24.137.375.486.522.527.599	Sporadic
SRR7286618	Case 205	England	Human	2017-12-14	Escherichia coli	O26:H11	CC29	21	stx2a	+	3.9.214.498.537.542.617	Community cluster
SRR7358013	Case 206	England	Human	2017-12-21	Escherichia coli	O26:H11	CC29	21	stx1a	+	1.161.203.497.536.541.616	Sporadic
SRR7291837	Case 207	England	Human	2018-01-09	Escherichia coli	O26:H11	CC29	21	stx2a	+	3.9.214.498.537.542.619	Community cluster
SRR4787237	Case 208	England	Human	2016-09-13	Escherichia coli	O26:H11	CC29	21	stx1a	+	1.142.175.187.192.193.237	Sporadic
SRR7285549	Case 208	England	Human	2018-01-17	Escherichia coli	O111:H8	CC29	16	stx1a	+	133.275.411.526.565.571.649	Sporadic
SRR7215895	Case 209	England	Human	2018-01-24	Escherichia coli	O26:H11	CC29	21	stx1a	+	10.20.386.501.540.546.624	Sporadic
SRR7236432	Case 210	England	Human	2018-02-06	Escherichia coli	O26:H11	CC29	21	stx1a	+	90.256.389.504.543.549.627	Household cluster
SRR7215506	Case 211	England	Human	2018-02-06	Escherichia coli	O26:H11	CC29	21	stx1a	+	90.256.389.504.543.549.627	Household cluster
SRR7277697	Case 212	England	Human	2018-02-20	Escherichia coli	O26:H11	CC29	21	stx2a	+	3.9.390.505.544.550.628	Sporadic
SRR7256947	Case 213	England	Human	2018-02-22	Escherichia coli	O26:H11	CC29	21	stx1a	+	1.257.391.506.545.551.629	Sporadic
SRR7204392	Case 214	England	Human	2018-04-19	Escherichia coli	O26:H11	CC29	21	stx2a stx1a	+	13.17.19.191.584.590.673	Household cluster
SRR7407943	Case 215	England	Human	2018-04-19	Escherichia coli	O26:H11	CC29	21	stx2a stx1a	+	13.17.19.191.584.590.668	Household cluster
SRR7184263	Case 216	England	Human	2018-04-20	Escherichia coli	O26:H11	CC29	21	stx2a stx1a	+	13.17.19.191.584.590.668	Household cluster
SRR7286380	Case 217	England	Human	2018-04-27	Escherichia coli	O26:H11	CC29	21	stx2a stx1a	+	10.27.439.557.598.604.685	Sporadic
SRR7249733	Case 218	England	Human	2018-04-27	Escherichia coli	O26:H11	CC29	21	stx2a stx1a	+	10.82.438.556.597.603.684	Community cluster
SRR7290898	Case 219	England	Human	2018-05-04	Escherichia coli	O26:H11	CC29	21	stx1a	+	10.12.442.560.601.607.688	Sporadic
SRR7215938	Case 220	England	Human	2018-05-08	Escherichia coli	O26:H11	CC29	21	stx1a	+	1.177.441.559.600.606.687	Sporadic
SRR7291659	Case 221	England	Human	2018-05-22	Escherichia coli	O26:H11	CC29	21	stx1a	+	10.12.445.564.605.611.692	Sporadic
SRR7291550	Case 222	England	Human	2018-05-23	Escherichia coli	O26:H11	CC29	21	stx2a	+	3.9.255.566.607.613.696	Sporadic
SRR7367561	Case 223	England	Human	2018-06-04	Escherichia coli	O26:H11	CC29	21	stx1a	+	10.305.449.569.610.616.701	Sporadic
SRR7417185	Case 224	England	Human	2018-06-12	Escherichia coli	O26:H11	CC29	21	stx2a	+	3.9.87.575.616.622.711	Sporadic
SRR7417183	Case 225	England	Human	2018-06-12	Escherichia coli	O26:H11	CC29	21	stx2a stx1a	+	10.82.438.556.597.603.707	Community cluster
SRR7456568	Case 226	England	Human	2018-06-19	Escherichia coli	O26:H11	CC29	21	stx1a	+	56.311.457.580.621.627.716	Sporadic
SRR7457842	Case 227	England	Human	2018-06-20	Escherichia coli	O26:H11	CC29	21	stx2a stx1a	+	13.17.19.581.622.628.718	Sporadic
SRR7474062	Case 228	England	Human	2018-06-22	Escherichia coli	O26:H11	CC29	21	stx1a	+	10.167.210.234.624.630.720	Sporadic
SRR7474058	Case 229	England	Human	2018-06-25	Escherichia coli	O26:H11	CC29	21	stx2a	+	3.9.87.583.625.631.721	Sporadic
SRR7474038	Case 230	England	Human	2018-06-25	Escherichia coli	O26:H11	CC29	21	stx2a	+	3.9.214.562.603.609.690	Sporadic
SRR7474051	Case 231	England	Human	2018-06-25	Escherichia coli	O26:H11	CC29	21	stx1a	+	10.27.439.582.623.629.719	Sporadic
SRR7500924	Case 232	England	Human	2018-06-27	Escherichia coli	O26:H11	CC29	21	stx2a	+	3.312.462.588.630.636.726	Sporadic
SRR7501110	Case 233	England	Human	2018-06-28	Escherichia coli	O26:H11	CC29	21	stx1a	+	1.63.323.591.634.640.731	Sporadic
SRR7522844	Case 234	England	Human	2018-07-02	Escherichia coli	O26:H11	CC29	21	stx2a	+	3.50.465.593.636.642.733	Household cluster
SRR7527632	Case 235	England	Human	2018-07-05	Escherichia coli	O26:H11	CC29	21	stx2a stx1a	+	13.17.19.594.637.643.735	Community cluster
SRR7588711	Case 236	England	Human	2018-07-12	Escherichia coli	O26:H11	CC29	21	stx1a	+	10.64.468.598.642.649.742	Sporadic
SRR7842179	Case 237	England	Human	2018-07-16	Escherichia coli	O26:H11	CC29	21	stx2a stx1a	+	13.17.19.594.637.643.735	Community cluster
SRR7842062	Case 238	England	Human	2018-07-16	Escherichia coli	O26:H11	CC29	21	stx1a	+	10.16.26.201.206.207.748	Community cluster
SRR7827072	Case 239	England	Human	2018-07-17	Escherichia coli	O26:H11	CC29	21	stx1a	+	10.155.194.601.645.652.746	Sporadic
SRR7839314	Case 240	England	Human	2018-07-24	Escherichia coli	O26:H11	CC29	21	stx1a	+	3.317.472.603.647.654.750	Sporadic
SRR7834585	Case 241	England	Human	2018-07-24	Escherichia coli	O26:H11	CC29	21	stx2a stx1a	+	13.17.19.581.648.655.751	Sporadic
SRR7850059	Case 242	England	Human	2018-07-24	Escherichia coli	O111:H8	CC29	16	stx1a	+	116.297.473.604.649.656.752	Sporadic
SRR7839303	Case 243	England	Human	2018-07-26	Escherichia coli	O26:H11	CC29	21	stx1a	+	152.318.474.605.650.657.754	Sporadic
SRR7842155	Case 244	England	Human	2018-07-30	Escherichia coli	O26:H11	CC29	21	stx2a stx1a	+	13.17.477.608.653.660.757	Sporadic
SRR7842091	Case 245	England	Human	2018-07-30	Escherichia coli	O111:H8	CC29	16	stx1a	+	146.288.476.607.652.659.756	Sporadic
SRR7839307	Case 246	England	Human	2018-08-01	Escherichia coli	O151:H16	CC29	21	stx1a	+	36.322.480.611.657.664.761	Sporadic
SRR7839331	Case 247	England	Human	2018-08-02	Escherichia coli	O26:H11	CC29	21	stx1a	+	10.321.479.610.656.663.760	Sporadic
SRR7842134	Case 248	England	Human	2018-08-02	Escherichia coli	O26:H11	CC29	21	stx1a	+	10.320.478.609.655.662.759	Sporadic
SRR7842211	Case 249	England	Human	2018-08-08	Escherichia coli	O26:H11	CC29	21	stx1a	+	10.16.26.201.206.207.762	Community cluster
SRR7839299	Case 250	England	Human	2018-08-09	Escherichia coli	O92:H11	CC29	29	stx1c	+	64.139.481.612.658.665.763	Sporadic
SRR7873475	Case 251	England	Human	2018-08-13	Escherichia coli	O26:H11	CC29	21	stx1a	+	26.323.482.613.659.666.764	Community cluster
SRR7839365	Case 252	England	Human	2018-08-15	Escherichia coli	O26:H11	CC29	21	stx2a	+	3.9.214.615.661.668.766	Sporadic
SRR7835541	Case 253	England	Human	2018-08-15	Escherichia coli	O26:H11	CC29	21	stx1a	+	10.64.200.618.664.671.769	Sporadic
SRR7826934	Case 254	England	Human	2018-08-15	Escherichia coli	O26:H11	CC29	21	stx1a	+	10.324.483.616.662.669.767	Sporadic
SRR7850140	Case 255	England	Human	2018-08-15	Escherichia coli	O26:H11	CC29	21	stx2a	+	3.9.390.614.663.670.768	Sporadic
SRR7839311	Case 256	England	Human	2018-08-15	Escherichia coli	O26:H11	CC29	21	stx2a	+	3.9.390.614.660.667.765	Sporadic
SRR7839296	Case 257	England	Human	2018-08-15	Escherichia coli	O111:H8	CC29	16	stx2a stx1a	+	116.325.485.620.666.673.771	Sporadic
SRR7850034	Case 258	England	Human	2018-08-17	Escherichia coli	O26:H11	CC29	21	stx1a	+	56.111.177.189.669.676.775	Sporadic
SRR7850056	Case 259	England	Human	2018-08-17	Escherichia coli	O26:H11	CC29	21	stx1a	+	10.12.488.624.670.677.776	Sporadic
SRR7850119	Case 260	England	Human	2018-08-17	Escherichia coli	O26:H11	CC29	21	stx1a	+	9.11.12.625.671.678.777	Sporadic
SRR7866021	Case 261	England	Human	2018-08-21	Escherichia coli	O26:H11	CC29	21	stx2a stx1a	+	13.329.492.629.676.683.782	Sporadic
SRR7836301	Case 262	England	Human	2018-08-21	Escherichia coli	O26:H11	CC29	21	stx1a	+	10.64.200.634.681.688.787	Sporadic
SRR7839356	Case 263	England	Human	2018-08-21	Escherichia coli	O26:H11	CC29	21	stx1a	+	109.332.496.633.680.687.786	Sporadic
SRR7842045	Case 264	England	Human	2018-08-21	Escherichia coli	O26:H11	CC29	21	stx2a	+	3.13.495.632.679.686.785	Sporadic
SRR7850036	Case 265	England	Human	2018-08-21	Escherichia coli	O26:H11	CC29	21	stx2a stx1a	+	13.17.19.637.684.691.790	Sporadic
SRR7849995	Case 266	England	Human	2018-08-22	Escherichia coli	O111:H8	CC29	16	stx1a	+	155.330.493.630.677.684.783	Sporadic
SRR7833099	Case 267	England	Human	2018-08-22	Escherichia coli	O26:H11	CC29	21	stx2a stx1a	+	10.12.497.636.683.690.789	Community cluster
SRR7826927	Case 268	England	Human	2018-08-23	Escherichia coli	O26:H11	CC29	21	stx1a	+	13.328.491.628.675.682.781	Household cluster
SRR7850132	Case 269	England	Human	2018-08-23	Escherichia coli	O69:H11	CC29	21	stx1a	+	157.333.500.640.688.695.794	Sporadic
SRR7850148	Case 270	England	Human	2018-08-23	Escherichia coli	O26:H11	CC29	21	stx1a	+	10.16.26.201.206.207.796	Community cluster
SRR7839339	Case 271	England	Human	2018-08-23	Escherichia coli	O26:H11	CC29	21	stx2a stx1a	+	56.111.177.189.686.693.792	Sporadic
SRR7850086	Case 272	England	Human	2018-08-24	Escherichia coli	O26:H11	CC29	21	stx2a stx1a	+	13.17.499.639.687.694.793	Sporadic
SRR7850163	Case 273	England	Human	2018-08-24	Escherichia coli	O26:H11	CC29	21	stx2a stx1a	+	13.17.19.641.689.696.795	Sporadic
SRR7850159	Case 274	England	Human	2018-08-24	Escherichia coli	O26:H11	CC29	21	stx1a	+	13.328.491.628.675.682.781	Household cluster
SRR7866253	Case 275	England	Human	2018-09-05	Escherichia coli	O26:H11	CC29	21	stx2a stx1a	+	10.12.497.636.683.690.815	Community cluster
SRR7866106	Case 276	England	Human	2018-09-05	Escherichia coli	O26:H11	CC29	21	stx2a stx1a	+	10.12.205.651.699.706.808	Sporadic
SRR7866258	Case 277	England	Human	2018-09-05	Escherichia coli	O26:H11	CC29	21	stx1a	+	10.16.26.201.206.207.810	Community cluster
SRR7866264	Case 278	England	Human	2018-09-07	Escherichia coli	O26:H11	CC29	21	stx1a	+	160.340.510.655.703.710.813	Sporadic
SRR7895968	Case 279	England	Human	2018-09-13	Escherichia coli	O26:H11	CC29	21	stx1a	+	161.341.511.657.705.712.817	Sporadic
SRR7943917	Case 280	England	Human	2018-09-13	Escherichia coli	O123:H11	CC29	29	stx1a	+	93.342.513.661.709.716.821	Sporadic
SRR7943914	Case 281	England	Human	2018-09-13	Escherichia coli	O26:H11	CC29	21	stx1a	+	56.111.177.189.710.717.822	Sporadic
SRR7943894	Case 282	England	Human	2018-09-13	Escherichia coli	O26:H11	CC29	21	stx2a	+	3.50.60.660.708.715.820	Sporadic
SRR7943900	Case 283	England	Human	2018-09-18	Escherichia coli	O26:H11	CC29	21	stx2a stx1a	+	10.12.497.636.683.690.789	Community cluster
SRR7988739	Case 284	England	Human	2018-09-20	Escherichia coli	O26:H11	CC29	21	stx2a stx1a	+	10.12.80.81.448.452.829	Community cluster
SRR7989180	Case 285	England	Human	2018-09-26	Escherichia coli	O26:H11	CC29	21	stx1a	+	56.111.177.662.712.719.826	Sporadic
SRR7988735	Case 286	England	Human	2018-09-26	Escherichia coli	O123:H11	CC29	21	stx1a	+	162.343.514.664.714.721.828	Sporadic
SRR7988724	Case 287	England	Human	2018-09-28	Escherichia coli	O26:H11	CC29	21	stx1a	+	67.135.515.665.715.722.830	Sporadic
SRR8052165	Case 288	England	Human	2018-09-26	Escherichia coli	O26:H11	CC29	21	stx2a	+	3.50.518.668.718.725.833	Sporadic
SRR8052171	Case 289	England	Human	2018-09-26	Escherichia coli	O26:H11	CC29	21	stx1a	+	164.346.519.669.719.726.835	Sporadic
SRR8086652	Case 290	England	Human	2018-10-10	Escherichia coli	O26:H11	CC29	21	stx2a	+	3.348.521.672.724.731.840	Sporadic
SRR8172597	Case 291	England	Human	2018-10-26	Escherichia coli	O177:H11	CC29	29	stx1a	+	24.137.528.681.733.741.854	Sporadic
SRR8172596	Case 292	England	Human	2018-10-26	Escherichia coli	O26:H11	CC29	21	stx2c stx1a	+	10.337.527.680.732.740.853	Sporadic
SRR8204009	Case 293	England	Human	2018-10-29	Escherichia coli	O71:H11	CC29	21	stx1a	+	71.355.531.684.736.744.859	Sporadic
SRR8240971	Case 294	England	Human	2018-11-15	Escherichia coli	O26:H11	CC29	21	stx2a	+	3.9.214.562.739.747.862	Sporadic
SRR8281092	Case 295	England	Human	2018-11-23	Escherichia coli	O26:H11	CC29	21	stx1a	+	10.155.194.601.645.751.868	Sporadic
SRR8281087	Case 296	England	Human	2018-11-23	Escherichia coli	O151:H16	CC29	21	stx1a	+	36.210.533.687.742.750.867	Sporadic
SRR8283101	Case 297	England	Human	2018-11-23	Escherichia coli	O26:H11	CC29	21	stx2a stx1a	+	13.17.19.286.743.752.869	Sporadic
SRR8299400	Case 298	England	Human	2018-11-29	Escherichia coli	O26:H11	CC29	21	stx1a	+	8.358.536.690.746.755.872	Sporadic
SRR8307280	Case 299	England	Human	2018-12-04	Escherichia coli	O26:H11	CC29	21	stx2a stx1a	+	56.111.177.691.747.756.873	Sporadic
SRR8444434	Case 300	England	Human	2018-12-28	Escherichia coli	O26:H11	CC29	21	stx2a	+	3.9.538.693.750.759.876	Sporadic
SRR8457026	Case 301	England	Human	2019-01-08	Escherichia coli	O26:H11	CC29	21	stx1a stx2a	+	10.12.539.694.751.760.877	Sporadic
SRR8489107	Case 302	England	Human	2019-01-11	Escherichia coli	O69:H11	CC29	21	stx1a	+	170.359.540.695.752.761.878	Sporadic
SRR8546838	Case 303	England	Human	2019-01-25	Escherichia coli	O111:H8	CC29	16	stx1a	+	116.261.542.697.754.763.880	Sporadic
SRR8634612	Case 304	England	Human	2019-02-14	Escherichia coli	O111:H8	CC29	16	stx1a	+	116.362.544.699.756.765.883	Sporadic
SRR8644963	Case 305	England	Human	2019-02-15	Escherichia coli	O111:H8	CC29	16	stx1a	+	116.295.545.700.757.766.884	Sporadic
SRR8700956	Case 306	England	Human	2019-02-21	Escherichia coli	O26:H11	CC29	21	stx2a	+	3.9.214.562.759.768.886	Sporadic
SRR8771433	Case 307	England	Human	2019-03-08	Escherichia coli	O111:H8	CC29	16	stx2a	+	171.363.546.702.761.770.888	Sporadic
SRR8820020	Case 308	England	Human	2019-03-18	Escherichia coli	O26:H11	CC29	21	stx1a	+	10.16.547.703.762.771.889	Sporadic
SRR8820629	Case 309	England	Human	2019-03-18	Escherichia coli	O26:H11	CC29	21	stx2a	+	3.9.390.505.764.773.891	Sporadic
SRR8832731	Case 310	England	Human	2019-03-20	Escherichia coli	O26:H11	CC29	21	stx2a	+	3.13.549.705.765.774.892	Sporadic
SRR8924497	Case 311	England	Human	2019-03-27	Escherichia coli	O111:H8	CC29	16	stx1a	+	116.367.552.708.768.777.895	Sporadic
SRR8924490	Case 312	England	Human	2019-04-03	Escherichia coli	O26:H11	CC29	21	stx1a	+	10.365.550.706.766.775.893	Sporadic
SRR8923805	Case 313	England	Human	2019-04-03	Escherichia coli	O26:H11	CC29	21	stx1a	+	173.366.551.707.767.776.894	Sporadic
SRR9259099	Case 314	England	Human	2019-04-12	Escherichia coli	O111:H8	CC29	16	stx1a	+	174.369.554.711.771.780.899	Sporadic
SRR8981798	Case 315	England	Human	2019-04-15	Escherichia coli	O26:H11	CC29	21	stx2a	+	175.370.555.712.772.781.900	Sporadic
SRR8981802	Case 316	England	Human	2019-04-15	Escherichia coli	O111:H40	CC29	16	stx1a	+	121.263.399.514.553.559.898	Community cluster
SRR8981805	Case 317	England	Human	2019-04-15	Escherichia coli	O26:H11	CC29	21	stx2a	+	3.6.6.709.769.778.896	Sporadic
SRR9261054	Case 318	England	Human	2019-04-23	Escherichia coli	O26:H11	CC29	21	stx1a	+	10.12.171.183.188.783.902	Sporadic
SRR9050430	Case 319	England	Human	2019-05-02	Escherichia coli	O26:H11	CC29	21	stx1a	+	1.373.558.715.775.785.904	Sporadic
SRR9083744	Case 320	England	Human	2019-05-07	Escherichia coli	O26:H11	CC29	21	stx2a stx1a	+	13.17.19.594.637.643.735	Community cluster
SRR9083702	Case 321	England	Human	2019-05-07	Escherichia coli	O26:H11	CC29	21	stx1a	+	1.177.561.718.778.788.907	Sporadic
SRR9083710	Case 322	England	Human	2019-05-07	Escherichia coli	O26:H11	CC29	21	stx1a	+	10.375.560.717.777.787.906	Sporadic
SRR9259008	Case 323	England	Human	2019-05-08	Escherichia coli	O111:H8	CC29	16	stx1a	+	178.376.562.719.779.789.908	Sporadic
SRR9089360	Case 324	England	Human	2019-05-09	Escherichia coli	O26:H11	CC29	21	stx2a	+	3.9.390.722.782.792.911	Sporadic
SRR9089363	Case 325	England	Human	2019-05-09	Escherichia coli	O111:H8	CC29	16	stx1a	+	179.377.563.720.780.790.909	Sporadic
SRR9121387	Case 326	England	Human	2019-05-13	Escherichia coli	O123:H11	CC29	29	stx1a	+	181.381.567.725.785.795.914	Sporadic
SRR9178572	Case 327	England	Human	2019-05-21	Escherichia coli	O26:H11	CC29	21	stx2a	+	182.383.569.728.788.798.917	Sporadic
SRR9178571	Case 328	England	Human	2019-05-22	Escherichia coli	O26:H11	CC29	21	stx1a	+	1.385.571.731.791.801.920	Sporadic
SRR9273273	Case 329	England	Human	2019-05-23	Escherichia coli	O26:H11	CC29	21	stx2a	+	3.9.87.733.793.803.922	Sporadic
SRR9178574	Case 330	England	Human	2019-05-28	Escherichia coli	O26:H11	CC29	21	stx1a	+	8.386.572.732.792.802.921	Sporadic
SRR9260656	Case 331	England	Human	2019-05-31	Escherichia coli	O26:H11	CC29	21	stx2a stx1a	+	13.17.19.736.796.806.926	Sporadic
SRR9259308	Case 332	England	Human	2019-05-31	Escherichia coli	O26:H11	CC29	21	stx2a	+	3.387.574.737.797.807.927	Sporadic
SRR9598284	Case 333	England	Human	2019-06-18	Escherichia coli	O26:H11	CC29	21	stx2a	+	7.397.586.749.812.822.942	Sporadic
SRR9613630	Case 334	England	Human	2019-06-20	Escherichia coli	O26:H11	CC29	21	stx2a stx1a	+	188.400.589.752.815.825.945	Sporadic
SRR9616430	Case 335	England	Human	2019-06-21	Escherichia coli	O26:H11	CC29	21	stx1a	+	1.402.591.754.817.827.947	Sporadic
SRR9661226	Case 336	England	Human	2019-06-26	Escherichia coli	O26:H11	CC29	21	stx2a	+	3.9.87.757.820.830.950	Sporadic
SRR9825579	Case 337	England	Human	2019-07-11	Escherichia coli	O26:H11	CC29	21	stx1a	+	1.407.600.764.828.838.959	Sporadic
SRR9836906	Case 338	England	Human	2019-07-12	Escherichia coli	O26:H11	CC29	21	stx1a	+	10.319.475.606.651.658.960	Sporadic
SRR9873378	Case 339	England	Human	2019-07-18	Escherichia coli	O26:H11	CC29	21	stx1a	+	164.346.519.669.719.841.963	Sporadic
SRR9942559	Case 340	England	Human	2019-07-23	Escherichia coli	O26:H11	CC29	21	stx1a	+	10.224.319.768.832.843.965	Sporadic
SRR9947473	Case 341	England	Human	2019-07-26	Escherichia coli	O26:H11	CC29	21	stx1a stx2a	+	10.12.80.81.834.845.968	Sporadic
SRR9947524	Case 342	England	Human	2019-07-30	Escherichia coli	O26:H11	CC29	21	stx1a	+	10.197.606.773.838.849.972	Sporadic
SRR9947521	Case 343	England	Human	2019-07-30	Escherichia coli	O26:H11	CC29	16	stx1a stx2a	+	116.411.605.772.837.848.971	Sporadic
SRR9961605	Case 344	England	Human	2019-07-31	Escherichia coli	O26:H11	CC29	21	stx1a	+	1.414.610.777.842.853.976	Sporadic
SRR9961603	Case 345	England	Human	2019-08-01	Escherichia coli	O26:H11	CC29	21	stx2c	+	193.413.608.775.840.851.974	Sporadic
SRR9973699	Case 346	England	Human	2019-08-05	Escherichia coli	O26:H11	CC29	21	stx1a	+	10.12.38.782.847.858.981	Sporadic
SRR10005856	Case 347	England	Human	2019-08-08	Escherichia coli	O26:H11	CC29	21	stx1a stx2a	+	13.17.614.784.851.862.985	Sporadic
SRR10005830	Case 348	England	Human	2019-08-08	Escherichia coli	O26:H11	CC29	21	stx2a	+	3.50.60.660.849.860.983	Sporadic
SRR10005857	Case 349	England	Human	2019-08-08	Escherichia coli	O26:H11	CC29	21	stx2a	+	3.9.214.562.848.859.982	Sporadic
SRR10006313	Case 350	England	Human	2019-08-08	Escherichia coli	O26:H11	CC29	21	stx2a	+	3.9.613.783.850.861.984	Sporadic
SRR10017905	Case 351	England	Human	2019-08-12	Escherichia coli	O26:H11	CC29	21	stx1a	+	10.418.616.786.854.866.989	Sporadic
SRR10036704	Case 352	England	Human	2019-08-14	Escherichia coli	O26:H11	CC29	21	stx1a	+	56.111.177.790.860.872.996	Sporadic
SRR10036501	Case 353	England	Human	2019-08-14	Escherichia coli	O26:H11	CC29	21	stx1a	+	69.138.168.180.856.868.1000	Community cluster
SRR10036689	Case 354	England	Human	2019-08-14	Escherichia coli	O26:H11	CC29	21	stx1a	+	1.420.619.791.861.873.997	Sporadic
SRR10036508	Case 355	England	Human	2019-08-14	Escherichia coli	O69:H11	CC29	21	stx1a	+	196.421.620.792.862.874.998	Sporadic
SRR10049445	Case 356	England	Human	2019-08-19	Escherichia coli	O82:H11	CC29	29	stx1a	+	198.423.623.796.866.878.1003	Sporadic
SRR10053429	Case 357	England	Human	2019-08-20	Escherichia coli	O26:H11	CC29	21	stx1a	+	199.425.625.799.869.881.1006	Sporadic
SRR10053435	Case 358	England	Human	2019-08-20	Escherichia coli	O26:H11	CC29	21	stx1a	+	10.16.41.798.868.880.1005	Sporadic
SRR10056641	Case 359	England	Human	2019-08-23	Escherichia coli	O26:H11	CC29	21	stx1a	+	69.138.168.180.856.868.1016	Community cluster
SRR10056636	Case 360	England	Human	2019-08-23	Escherichia coli	O26:H11	CC29	21	stx2a	+	3.9.214.805.876.889.1015	Sporadic
SRR10056640	Case 361	England	Human	2019-08-23	Escherichia coli	O26:H11	CC29	21	stx1a	+	10.12.205.800.870.882.1007	Sporadic
SRR10088459	Case 362	England	Human	2019-08-28	Escherichia coli	O26:H11	CC29	21	stx1a stx2a	+	10.424.624.797.867.879.1004	Household cluster
SRR10120180	Case 363	England	Human	2019-09-02	Escherichia coli	O111:H8	CC29	16	stx1a	+	116.431.634.811.882.895.1024	Sporadic
SRR10120181	Case 364	England	Human	2019-09-02	Escherichia coli	O26:H11	CC29	21	stx2a	+	3.50.60.814.885.898.1027	Sporadic
SRR10120182	Case 365	England	Human	2019-09-02	Escherichia coli	O26:H11	CC29	21	stx1a	+	201.430.633.810.881.894.1023	Sporadic
SRR10120183	Case 366	England	Human	2019-09-02	Escherichia coli	O26:H11	CC29	21	stx1a	+	10.82.635.812.883.896.1025	Sporadic
SRR10139423	Case 367	England	Human	2019-09-04	Escherichia coli	O26:H11	CC29	21	stx2a	+	3.9.214.562.603.899.1028	Sporadic
SRR10228113	Case 368	England	Human	2019-09-05	Escherichia coli	O26:H11	CC29	21	stx1a	+	3.74.90.815.886.900.1029	Sporadic
SRR10231918	Case 369	England	Human	2019-09-10	Escherichia coli	O26:H11	CC29	21	stx1a	+	10.64.643.825.897.914.1045	Sporadic
SRR10228142	Case 370	England	Human	2019-09-10	Escherichia coli	O26:H11	CC29	21	stx2a	+	3.9.214.562.888.904.1033	Sporadic
SRR10212201	Case 371	England	Human	2019-09-11	Escherichia coli	O26:H11	CC29	21	stx1a	+	10.12.38.822.894.911.1042	Sporadic
SRR10212181	Case 372	England	Human	2019-09-13	Escherichia coli	O26:H11	CC29	21	stx1a stx2a	+	13.17.19.829.901.919.1050	Sporadic
SRR10212192	Case 373	England	Human	2019-09-16	Escherichia coli	O26:H11	CC29	21	stx1a stx2a	+	10.12.639.819.891.908.1038	Sporadic
SRR10219462	Case 374	England	Human	2019-09-16	Escherichia coli	O26:H11	CC29	21	stx1a	+	1.434.638.818.890.906.1036	Sporadic
SRR10212171	Case 375	England	Human	2019-09-16	Escherichia coli	O26:H11	CC29	21	stx1a stx2a	+	13.17.19.817.889.905.1034	Sporadic
SRR10212202	Case 376	England	Human	2019-09-16	Escherichia coli	O26:H11	CC29	21	stx1a	+	1.361.641.821.893.910.1041	Sporadic
SRR10231897	Case 377	England	Human	2019-09-18	Escherichia coli	O26:H11	CC29	21	stx1a	+	56.111.177.790.860.901.1037	Community cluster
SRR10228506	Case 378	England	Human	2019-09-18	Escherichia coli	O26:H11	CC29	21	stx1a	+	56.111.177.790.860.901.1031	Community cluster
SRR10228509	Case 379	England	Human	2019-09-19	Escherichia coli	O26:H11	CC29	21	stx1a	+	56.111.177.790.860.901.1030	Community cluster
SRR10236634	Case 380	England	Human	2019-09-26	Escherichia coli	O26:H11	CC29	21	stx1a	+	10.16.26.26.902.920.1051	Sporadic
SRR10247324	Case 381	England	Human	2019-09-30	Escherichia coli	O71:H11	CC29	21	stx1a	+	71.439.648.834.907.925.1057	Sporadic
SRR10247331	Case 382	England	Human	2019-09-30	Escherichia coli	O26:H11	CC29	21	stx1a	+	10.12.205.727.787.797.1010	Community cluster
SRR10314876	Case 383	England	Human	2019-10-10	Escherichia coli	O26:H11	CC29	21	stx1a	+	3.87.651.839.912.930.1064	Sporadic
SRR10314872	Case 384	England	Human	2019-10-11	Escherichia coli	O26:H11	CC29	21	stx1a	+	10.12.205.727.787.797.1063	Community cluster
SRR10357210	Case 385	England	Human	2019-10-21	Escherichia coli	O26:H11	CC29	29	stx1a	+	35.127.392.507.546.552.1071	Sporadic
SRR10357209	Case 386	England	Human	2019-10-21	Escherichia coli	O26:H11	CC29	21	stx1a	+	56.111.177.790.860.932.1066	Outbreak A
SRR10357206	Case 387	England	Human	2019-10-21	Escherichia coli	O26:H11	CC29	21	stx2a	+	3.13.652.840.914.933.1072	Sporadic
SRR10357208	Case 388	England	Human	2019-10-21	Escherichia coli	O26:H11	CC29	21	stx1a stx2a	+	13.17.19.841.915.934.1073	Sporadic
SRR10357211	Case 389	England	Human	2019-10-21	Escherichia coli	O26:H11	CC29	21	stx1a	+	56.111.177.790.860.932.1074	Outbreak A
SRR10380834	Case 390	England	Human	2019-10-22	Escherichia coli	O26:H11	CC29	29	stx1a	+	35.127.392.507.546.552.1071	Sporadic
SRR10380812	Case 391	England	Human	2019-10-22	Escherichia coli	O26:H11	CC29	21	stx1a	+	56.111.177.790.860.932.1066	Outbreak A
SRR10380786	Case 392	England	Human	2019-10-22	Escherichia coli	O26:H11	CC29	21	stx1a	+	56.111.177.790.860.932.1066	Outbreak A
SRR10380816	Case 393	England	Human	2019-10-22	Escherichia coli	O26:H11	CC29	21	stx1a	+	56.111.177.790.860.932.1066	Outbreak A
SRR10380827	Case 394	England	Human	2019-10-22	Escherichia coli	O26:H11	CC29	21	stx1a	+	56.111.177.790.860.932.1066	Outbreak A
SRR10380788	Case 395	England	Human	2019-10-22	Escherichia coli	O26:H11	CC29	21	stx1a	+	56.111.177.790.860.932.1080	Outbreak A
SRR10380782	Case 396	England	Human	2019-10-22	Escherichia coli	O26:H11	CC29	21	stx1a	+	56.111.177.790.860.932.1066	Outbreak A
SRR10386493	Case 397	England	Human	2019-10-23	Escherichia coli	O26:H11	CC29	21	stx1a	+	56.111.177.790.860.932.1066	Outbreak A
SRR10386490	Case 398	England	Human	2019-10-23	Escherichia coli	O26:H11	CC29	21	stx1a	+	56.111.177.790.860.932.1066	Outbreak A
SRR10397430	Case 399	England	Human	2019-10-25	Escherichia coli	O26:H11	CC29	21	stx1a	+	56.111.177.790.860.932.1066	Outbreak A
SRR10397394	Case 400	England	Human	2019-10-25	Escherichia coli	O26:H11	CC29	21	stx1a	+	56.111.177.790.860.932.1066	Outbreak A
SRR10397424	Case 401	England	Human	2019-10-25	Escherichia coli	O26:H11	CC29	21	stx1a	+	56.111.177.790.860.932.1083	Outbreak A
SRR10397440	Case 402	England	Human	2019-10-25	Escherichia coli	O26:H11	CC29	21	stx1a	+	56.111.177.790.860.932.1066	Outbreak A
SRR10424223	Case 403	England	Human	2019-10-29	Escherichia coli	O26:H11	CC29	21	stx1a stx2a	+	13.17.19.286.919.938.1085	Sporadic
SRR10466991	Case 404	England	Human	2019-11-07	Escherichia coli	O26:H11	CC29	21	stx1a	+	10.171.657.846.921.940.1087	Sporadic
SRR10466982	Case 405	England	Human	2019-11-07	Escherichia coli	O26:H11	CC29	21	stx2a	+	3.50.60.814.922.941.1088	Sporadic
SRR10553788	Case 406	England	Human	2019-11-19	Escherichia coli	O26:H11	CC29	21	stx1a	+	205.442.660.850.926.945.1092	Sporadic
SRR10553798	Case 407	England	Human	2019-11-19	Escherichia coli	O71:H11	CC29	21	stx1a	+	71.443.661.851.927.946.1093	Sporadic
SRR10566692	Case 408	England	Human	2019-11-21	Escherichia coli	O111:H8	CC29	16	stx1a	+	133.275.662.854.930.949.1097	Sporadic
SRR10566698	Case 409	England	Human	2019-11-21	Escherichia coli	O111:H8	CC29	16	stx1a	+	116.403.592.755.818.828.1096	Sporadic
SRR10605723	Case 410	England	Human	2019-11-28	Escherichia coli	O26:H11	CC29	29	stx2a	-	5.5.716.908.984.1003.1151	Sporadic
SRR10605731	Case 411	England	Human	2019-11-28	Escherichia coli	O26:H11	CC29	21	stx1a	+	56.111.177.790.860.932.1066	Outbreak A
SRR10693130	Case 412	England	Human	2019-12-03	Escherichia coli	O26:H11	CC29	21	stx2a	+	3.9.573.910.986.1005.1154	Sporadic
SRR10698325	Case 413	England	Human	2019-12-05	Escherichia coli	O26:H11	CC29	21	stx2a	+	3.9.214.562.987.1006.1155	Sporadic
SRR10748687	Case 414	England	Human	2019-12-11	Escherichia coli	O26:H11	CC29	21	stx1a	+	56.111.177.790.860.932.1157	Outbreak A
SRR10799745	Case 415	England	Human	2019-12-17	Escherichia coli	O26:H11	CC29	21	stx1a	+	10.499.721.915.992.1011.1162	Sporadic

## Sheet: Cases with multiple isolates_46
SRR	Designation	Country	Receipt Date	Organism Identified	Serotype	Clonal Complex	ST	STX Subtype	EAE	SNP ADDRESS
SRR5024524	Case 001	England	2016-09-15	Escherichia coli	O26:H11	CC29	21	stx1a	+	72.144.179.200.205.206.232
SRR4897717	Case 001	England	2016-10-05	Escherichia coli	O26:H11	CC29	21	stx1a	+	72.144.179.200.205.206.250
SRR7223101	Case 002	England	2017-08-21	Escherichia coli	O26:H11	CC29	21	stx1a	+	10.12.38.127.437.441.504
SRR7163894	Case 002	England	2017-08-25	Escherichia coli	O26:H11	CC29	21	stx1a	+	10.12.38.127.437.441.504
SRR10270576	Case 003	England	2019-10-02	Escherichia coli	O26:H11	CC29	21	stx2a	+	3.9.255.835.908.926.1058
SRR10350834	Case 003	England	2019-10-15	Escherichia coli	O26:H11	CC29	21	stx2a	+	3.9.255.835.908.926.1058
SRR8052865	Case 004	England	2018-10-01	Escherichia coli	O26:H11	CC29	21	stx2a	+	3.9.390.670.720.727.836
SRR8117836	Case 004	England	2018-10-19	Escherichia coli	O26:H11	CC29	21	stx2a	+	3.9.390.670.720.727.836
SRR7277784	Case 005	England	2015-05-28	Escherichia coli	O26:H11	CC29	21	stx2a stx1a	+	10.12.57.58.59.59.299
SRR3578565	Case 005	England	2015-06-30	Escherichia coli	O26:H11	CC29	21	stx2a stx1a	+	10.12.57.58.59.59.65
SRR10527340	Case 006	England	2019-11-18	Escherichia coli	O26:H11	CC29	21	stx1a	+	161.341.659.849.925.944.1091
SRR10527344	Case 006	England	2019-11-18	Escherichia coli	O26:H11	CC29	21	stx1a	+	161.341.659.849.925.944.1091
SRR7221203	Case 007	England	2017-08-31	Escherichia coli	O26:H11	CC29	21	stx2a stx1a	+	10.12.80.81.448.452.515
SRR7187055	Case 007	England	2017-09-06	Escherichia coli	O26:H11	CC29	21	stx2a stx1a	+	10.12.80.81.448.452.515
SRR7439118	Case 008	England	2018-06-18	Escherichia coli	O26:H11	CC29	21	stx1a	+	28.55.454.577.618.624.713
SRR7527616	Case 008	England	2018-07-04	Escherichia coli	O26:H11	CC29	21	stx1a	+	28.55.454.577.618.624.734
SRR7835537	Case 008	England	2018-07-16	Escherichia coli	O26:H11	CC29	21	stx1a	+	28.55.454.577.618.624.734
SRR7827070	Case 009	England	2018-08-15	Escherichia coli	O26:H11	CC29	21	stx2a	+	3.9.487.622.668.675.774
SRR8183076	Case 009	England	2018-10-31	Escherichia coli	O26:H11	CC29	21	stx2a	+	3.9.487.622.668.675.858
SRR8268967	Case 009	England	2018-11-16	Escherichia coli	O26:H11	CC29	21	stx2a	+	3.9.487.622.668.675.858
SRR8244728	Case 009	England	2018-11-14	Escherichia coli	O26:H11	CC29	21	stx2a	+	3.9.487.622.668.675.864
SRR8281112	Case 009	England	2018-11-23	Escherichia coli	O26:H11	CC29	21	stx2a	+	3.9.487.622.668.675.866
SRR7276903	Case 010	England	2018-04-05	Escherichia coli	O26:H11	CC29	21	stx2a stx1a	+	13.17.19.191.584.590.668
SRR7184429	Case 010	England	2018-04-10	Escherichia coli	O26:H11	CC29	21	stx2a stx1a	+	13.17.19.191.584.590.668
SRR7522838	Case 011	England	2018-07-02	Escherichia coli	O26:H11	CC29	21	stx2a stx1a	+	107.231.341.592.635.641.732
SRR7527032	Case 011	England	2018-07-05	Escherichia coli	O26:H11	CC29	21	stx2a stx1a	+	107.231.341.592.635.641.732
SRR10212186	Case 012	England	2019-09-16	Escherichia coli	O26:H11	CC29	21	stx2a	+	3.437.644.826.898.915.1046
SRR10314882	Case 012	England	2019-10-10	Escherichia coli	O26:H11	CC29	21	stx2a	+	3.437.644.826.898.915.1046
SRR7407983	Case 013	England	2016-10-24	Escherichia coli	O26:H11	CC29	21	stx1a	+	10.155.194.214.219.220.247
SRR7187861	Case 013	England	2016-10-24	Escherichia coli	O26:H11	CC29	21	stx1a	+	10.155.194.214.219.220.247
SRR7850090	Case 014	England	2018-08-15	Escherichia coli	O26:H11	CC29	21	stx1a	+	26.323.482.613.659.666.773
SRR7850000	Case 014	England	2018-08-22	Escherichia coli	O26:H11	CC29	21	stx1a	+	26.323.482.613.659.666.773
SRR10231905	Case 015	England	2019-09-18	Escherichia coli	O26:H11	CC29	21	stx2a	+	3.6.6.824.896.913.1044
SRR10228168	Case 015	England	2019-09-19	Escherichia coli	O26:H11	CC29	21	stx2a	+	3.6.6.824.896.913.1061
SRR7842122	Case 016	England	2018-08-21	Escherichia coli	O26:H11	CC29	21	stx2a	+	3.9.214.562.682.689.788
SRR7866274	Case 016	England	2018-09-05	Escherichia coli	O26:H11	CC29	21	stx2a	+	3.9.214.562.682.689.788
SRR7943930	Case 016	England	2018-09-13	Escherichia coli	O26:H11	CC29	21	stx2a	+	3.9.214.562.682.689.788
SRR7943903	Case 016	England	2018-09-18	Escherichia coli	O26:H11	CC29	21	stx2a	+	3.9.214.562.682.689.788
SRR7956019	Case 016	England	2018-09-18	Escherichia coli	O26:H11	CC29	21	stx2a	+	3.9.214.562.682.689.788
SRR7988721	Case 016	England	2018-09-20	Escherichia coli	O26:H11	CC29	21	stx2a	+	3.9.214.562.682.689.788
SRR7988741	Case 016	England	2018-09-20	Escherichia coli	O26:H11	CC29	21	stx2a	+	3.9.214.562.682.689.788
SRR7988728	Case 016	England	2018-09-20	Escherichia coli	O26:H11	CC29	21	stx2a	+	3.9.214.562.682.689.788
SRR7988737	Case 016	England	2018-09-26	Escherichia coli	O26:H11	CC29	21	stx2a	+	3.9.214.562.682.689.788
SRR7988744	Case 016	England	2018-09-26	Escherichia coli	O26:H11	CC29	21	stx2a	+	3.9.214.562.682.689.788
SRR7988727	Case 016	England	2018-09-26	Escherichia coli	O26:H11	CC29	21	stx2a	+	3.9.214.562.682.689.788
SRR8052200	Case 016	England	2018-09-26	Escherichia coli	O26:H11	CC29	21	stx2a	+	3.9.214.562.682.689.788
SRR8097430	Case 016	England	2018-10-05	Escherichia coli	O26:H11	CC29	21	stx2a	+	3.9.214.562.682.689.788
SRR8097433	Case 016	England	2018-10-10	Escherichia coli	O26:H11	CC29	21	stx2a	+	3.9.214.562.682.689.788
SRR7274861	Case 017	England	2016-11-03	Escherichia coli	O26:H11	CC29	21	stx1a	+	10.167.210.234.239.240.270
SRR7367370	Case 017	England	2016-11-03	Escherichia coli	O26:H11	CC29	21	stx1a	+	10.167.210.234.239.240.271
SRR7527614	Case 018	England	2018-07-05	Escherichia coli	O26:H11	CC29	21	stx1a	+	10.12.38.595.638.645.737
SRR7588728	Case 018	England	2018-07-10	Escherichia coli	O26:H11	CC29	21	stx1a	+	10.12.38.595.638.645.737
SRR7895997	Case 018	England	2018-09-11	Escherichia coli	O26:H11	CC29	21	stx2a	+	3.9.214.562.682.689.788
SRR10350824	Case 019	England	2019-10-02	Escherichia coli	O26:H11	CC29	21	stx2a	+	3.9.214.562.913.931.1065
SRR10314885	Case 019	England	2019-10-11	Escherichia coli	O26:H11	CC29	21	stx2a	+	3.9.214.562.913.931.1065
SRR7172064	Case 020	England	2017-09-01	Escherichia coli	O26:H11	CC29	21	stx2a stx1a	+	13.230.335.425.453.457.521
SRR7215514	Case 020	England	2017-09-08	Escherichia coli	O26:H11	CC29	21	stx2a stx1a	+	13.230.335.425.453.457.529
SRR7223116	Case 020	England	2017-09-12	Escherichia coli	O26:H11	CC29	21	stx2a stx1a	+	13.230.335.425.453.457.529
SRR7401645	Case 020	England	2017-09-12	Escherichia coli	O26:H11	CC29	21	stx2a stx1a	+	13.230.335.425.453.457.529
SRR9590977	Case 021	England	2019-06-12	Escherichia coli	O26:H11	CC29	21	stx2a stx1a	+	13.17.19.286.810.820.940
SRR9598279	Case 021	England	2019-06-18	Escherichia coli	O26:H11	CC29	21	stx2a stx1a	+	13.17.19.286.810.820.940
SRR4787265	Case 022	England	2016-08-09	Escherichia coli	O26:H11	CC29	21	stx1a	+	10.12.173.185.190.191.216
SRR4897839	Case 022	England	2016-08-26	Escherichia coli	O26:H11	CC29	21	stx1a	+	10.12.173.185.190.191.216
SRR3581504	Case 023	England	2015-10-19	Escherichia coli	O26:H11	CC29	21	stx1a	+	3.87.105.114.116.116.126
SRR5006413	Case 023	England	2015-10-22	Escherichia coli	O26:H11	CC29	21	stx1a	+	3.87.105.114.116.116.126
SRR3578772	Case 024	England	2015-11-06	Escherichia coli	O26:H11	CC29	21	stx1a	+	10.101.121.131.133.133.144
SRR3578573	Case 024	England	2015-11-20	Escherichia coli	O26:H11	CC29	21	stx1a	+	10.101.121.131.133.133.147
SRR10228137	Case 025	England	2019-08-19	Escherichia coli	O26:H11	CC29	21	stx1a stx2a	+	10.424.624.797.867.879.1004
SRR10049384	Case 025	England	2019-08-19	Escherichia coli	O26:H11	CC29	21	stx1a stx2a	+	10.424.624.797.867.879.1004
SRR10088448	Case 026	England	2019-08-28	Escherichia coli	O26:H11	CC29	21	stx1a stx2a	+	10.424.624.797.867.879.1021
SRR10133057	Case 026	England	2019-09-04	Escherichia coli	O26:H11	CC29	21	stx1a stx2a	+	10.424.624.797.867.879.1021
SRR10228503	Case 026	England	2019-09-10	Escherichia coli	O26:H11	CC29	21	stx1a stx2a	+	10.424.624.797.867.879.1021
SRR10212139	Case 026	England	2019-09-16	Escherichia coli	O26:H11	CC29	21	stx1a stx2a	+	10.424.624.797.867.879.1021
SRR10212133	Case 026	England	2019-09-16	Escherichia coli	O26:H11	CC29	21	stx1a stx2a	+	10.424.624.797.867.879.1021
SRR4787247	Case 027	England	2016-06-07	Escherichia coli	O26:H11	CC29	21	stx2a	+	1.134.160.171.175.175.188
SRR7256959	Case 027	England	2016-06-16	Escherichia coli	O26:H11	CC29	21	stx2a	+	1.134.160.171.175.175.192
SRR4787320	Case 028	England	2016-08-15	Escherichia coli	O26:H11	CC29	21	stx1a	+	1.142.175.187.192.193.218
SRR7283805	Case 029	England	2018-04-05	Escherichia coli	O111:H8	CC29	16	stx1a	+	116.296.434.549.589.595.675
SRR7191464	Case 029	England	2018-04-10	Escherichia coli	O111:H8	CC29	16	stx1a	+	116.296.434.549.589.595.675
SRR10212163	Case 030	England	2019-09-11	Escherichia coli	O26:H11	CC29	21	stx1a	+	69.138.168.180.856.868.1035
SRR10013391	Case 030	England	2019-08-12	Escherichia coli	O26:H11	CC29	21	stx1a	+	69.138.168.180.856.868.991
SRR10212191	Case 030	England	2019-09-11	Escherichia coli	O26:H11	CC29	21	stx1a	+	69.138.168.180.856.868.991
SRR10212197	Case 030	England	2019-09-16	Escherichia coli	O26:H11	CC29	21	stx1a	+	69.138.168.180.856.868.991
SRR10270584	Case 031	England	2019-10-02	Escherichia coli	O26:H11	CC29	21	stx1a	+	3.87.649.837.910.928.1060
SRR10314887	Case 031	England	2019-10-11	Escherichia coli	O26:H11	CC29	21	stx1a	+	3.87.649.837.910.928.1060
SRR7527618	Case 032	England	2018-07-05	Escherichia coli	O26:H11	CC29	21	stx2a	+	3.50.465.593.636.642.736
SRR7588698	Case 032	England	2018-07-02	Escherichia coli	O26:H11	CC29	21	stx2a	+	3.50.465.593.636.642.743
SRR7826974	Case 032	England	2018-07-17	Escherichia coli	O26:H11	CC29	21	stx2a	+	3.50.465.593.636.642.747
SRR7839348	Case 032	England	2018-07-24	Escherichia coli	O26:H11	CC29	21	stx2a	+	3.50.465.593.636.642.753
SRR8117845	Case 033	England	2018-09-28	Escherichia coli	O26:H11	CC29	21	stx2a	+	3.9.214.562.721.728.837
SRR8059111	Case 033	England	2018-10-01	Escherichia coli	O26:H11	CC29	21	stx2a	+	3.9.214.562.721.728.837
SRR3241852	Case 034	England	2014-09-18	Escherichia coli	O26:H11	CC29	21	stx2 stx1a	+	10.29.37.38.38.38.44
SRR7208636	Case 034	England	2014-09-08	Escherichia coli	O26:H11	CC29	21	stx2a stx1a	+	10.29.37.38.38.38.44
SRR7456557	Case 035	England	2018-06-19	Escherichia coli	O111:H8	CC29	16	stx1a	+	116.310.455.578.619.625.714
SRR7457850	Case 035	England	2018-06-20	Escherichia coli	O111:H8	CC29	16	stx1a	+	116.310.455.578.619.625.717
SRR7209043	Case 036	England	2017-08-29	Escherichia coli	O26:H11	CC29	21	stx1a	+	10.224.319.400.424.428.490
SRR7163891	Case 036	England	2017-08-29	Escherichia coli	O26:H11	CC29	21	stx1a	+	10.224.319.400.424.428.490
SRR7286176	Case 037	England	2017-08-11	Escherichia coli	O26:H11	CC29	21	stx2a stx1a	+	10.12.285.397.421.425.487
SRR7285459	Case 037	England	2017-08-29	Escherichia coli	O26:H11	CC29	21	stx2a stx1a	+	10.12.285.397.421.425.487
SRR7244360	Case 038	England	2017-05-16	Escherichia coli	O26:H11	CC29	21	stx2a stx1a	+	10.199.265.305.315.317.373
SRR7291022	Case 038	England	2017-05-22	Escherichia coli	O26:H11	CC29	21	stx2a stx1a	+	10.199.265.305.315.317.373
SRR7836309	Case 039	England	2018-08-21	Escherichia coli	O26:H11	CC29	21	stx1a	+	13.328.491.628.675.682.781
SRR7842042	Case 039	England	2018-08-23	Escherichia coli	O26:H11	CC29	21	stx1a	+	13.328.491.628.675.682.781
SRR7832335	Case 039	England	2018-08-23	Escherichia coli	O26:H11	CC29	21	stx1a	+	13.328.491.628.675.682.781
SRR10566682	Case 040	England	2019-11-21	Escherichia coli	O26:H11	CC29	21	stx2a	+	3.9.214.852.928.947.1094
SRR10566680	Case 040	England	2019-11-21	Escherichia coli	O26:H11	CC29	21	stx2a	+	3.9.214.852.928.947.1095
SRR10605714	Case 040	England	2019-11-28	Escherichia coli	O26:H11	CC29	21	stx2a	+	3.9.214.852.928.947.1153
SRR7956017	Case 041	England	2018-09-18	Escherichia coli	O26:H11	CC29	21	stx2a	+	3.9.390.614.711.718.824
SRR8052163	Case 041	England	2018-09-26	Escherichia coli	O26:H11	CC29	21	stx2a	+	3.9.390.614.711.718.834
SRR8052159	Case 041	England	2018-09-26	Escherichia coli	O26:H11	CC29	21	stx2a	+	3.9.390.614.711.718.834
SRR8116850	Case 041	England	2018-10-15	Escherichia coli	O26:H11	CC29	21	stx2a	+	3.9.390.614.711.718.834
SRR8097470	Case 041	England	2018-10-12	Escherichia coli	O26:H11	CC29	21	stx2a	+	3.9.390.614.711.718.846
SRR8105426	Case 041	England	2018-10-12	Escherichia coli	O26:H11	CC29	21	stx2a	+	3.9.390.614.711.718.847
SRR8086723	Case 041	England	2018-10-12	Escherichia coli	O26:H11	CC29	21	stx2a	+	3.9.390.614.711.718.849
SRR8086743	Case 042	England	2018-10-12	Escherichia coli	O26:H11	CC29	21	stx2a	+	3.9.390.614.711.718.834
SRR8086735	Case 042	England	2018-10-12	Escherichia coli	O26:H11	CC29	21	stx2a	+	3.9.390.614.711.718.834
SRR8097431	Case 042	England	2018-10-12	Escherichia coli	O26:H11	CC29	21	stx2a	+	3.9.390.614.711.718.834
SRR8086707	Case 042	England	2018-10-12	Escherichia coli	O26:H11	CC29	21	stx2a	+	3.9.390.614.711.718.834
SRR8166043	Case 042	England	2018-10-25	Escherichia coli	O26:H11	CC29	21	stx2a	+	3.9.390.614.711.718.834
SRR8166046	Case 042	England	2018-10-25	Escherichia coli	O26:H11	CC29	21	stx2a	+	3.9.390.614.711.718.834
SRR8176542	Case 042	England	2018-10-29	Escherichia coli	O26:H11	CC29	21	stx2a	+	3.9.390.614.711.718.834
SRR8204004	Case 042	England	2018-10-29	Escherichia coli	O26:H11	CC29	21	stx2a	+	3.9.390.614.711.718.834
SRR8240410	Case 042	England	2018-11-09	Escherichia coli	O26:H11	CC29	21	stx2a	+	3.9.390.614.711.718.834
SRR8240401	Case 042	England	2018-11-09	Escherichia coli	O26:H11	CC29	21	stx2a	+	3.9.390.614.711.718.834
SRR7283760	Case 043	England	2016-08-01	Escherichia coli	O26:H11	CC29	21	stx1a	+	10.12.171.183.188.189.214
SRR5024496	Case 043	England	2016-09-06	Escherichia coli	O26:H11	CC29	21	stx1a	+	10.12.171.183.188.189.227
SRR7368866	Case 044	England	2018-06-04	Escherichia coli	O111:H8	CC29	16	stx1a	+	116.304.448.568.609.615.700
SRR7367403	Case 044	England	2018-06-07	Escherichia coli	O111:H8	CC29	16	stx1a	+	116.304.448.568.609.615.700
SRR7251434	Case 045	England	2018-05-22	Escherichia coli	O26:H11	CC29	21	stx2a stx1a	+	1.302.444.563.604.610.691
SRR7283804	Case 045	England	2018-05-25	Escherichia coli	O26:H11	CC29	21	stx2a stx1a	+	1.302.444.563.604.610.691
SRR9613632	Case 046	England	2019-06-20	Escherichia coli	O26:H11	CC29	29	stx2c	+	189.401.590.753.816.826.946
SRR9719286	Case 046	England	2019-07-08	Escherichia coli	O26:H11	CC29	29	stx2c	+	189.401.590.753.816.826.953
